# Supplementary material for: Crystal structure of (±)-3-[(benzo[d][1,3]dioxol-5-yl)meth­yl]-2-(3,4,5-tri­meth­oxy­phen­yl)-1,3-thia­zolidin-4-one
Source: Acta Crystallogr Sect E Struct Rep Online. 2014 Nov 5;70(Pt 12):o1235–6. doi: 10.1107/S160053681402340X (PMC4257375; doi:10.1107/S160053681402340X)
Supplement: Supplementary file 1 [file e-70-o1235-sup1.cif]

##############################################################################
#                                                                            #
# This CIF contains the data in a paper accepted for publication in          #
# Acta Crystallographica Section E. It conforms to the requirements of       #
# Notes for Authors for Acta Crystallographica Section E, and has been       #
# peer reviewed under the auspices of the IUCr Commission on Journals.       #
#                                                                            #
# Full details of the Crystallographic Information File format               #
# are given in the paper "The Crystallographic Information File (CIF):       #
# a New Standard Archive File for Crystallography" by S. R. Hall, F. H.      #
# Allen and I. D. Brown [Acta Cryst. (1991), A47, 655-685].                  #
#                                                                            #
# The current version of the core CIF dictionary is obtainable from          #
# ftp://ftp.iucr.org/pub/cif_core.dic.                                       #
#                                                                            #
# Software is freely available for graphical display of the structure(s)     #
# in this CIF. For information consult the CIF software page                 #
# http://www.iucr.org/resources/cif/software.                                #
#                                                                            #
# This file may be used for bona fide research purposes within the           #
# scientific community so long as proper attribution is given to the journal # 
# article from which it was obtained.                                        #
#                                                                            #
##############################################################################
data_I
_database_code_depnum_ccdc_archive 'CCDC 1030709'
_audit_creation_method     SHELX
_chemical_name_systematic     ?
_chemical_name_common
;\
(+-)-3-[(Benzo[<i>d</i>][1,3]dioxol-5-yl)methyl]-2-(3,4,5-\
trimethoxyphenyl)-1,3-thiazolidin-4-one
;
_chemical_formula_moiety     'C20 H21 N O6 S'
_chemical_formula_sum     'C20 H21 N O6 S'
_chemical_formula_iupac     'C20 H21 N O6 S'
_chemical_formula_weight     403.44
_chemical_melting_point     395.0(10)
_symmetry_cell_setting     monoclinic
_symmetry_space_group_name_H-M     'P 21/c'
_symmetry_space_group_name_Hall     '-P 2ybc'
loop_
    _symmetry_equiv_pos_as_xyz
    'x, y, z'
    '-x, y+1/2, -z+1/2'
    '-x, -y, -z'
    'x, -y-1/2, z-1/2'
_cell_length_a     15.3098(11)
_cell_length_b     14.3677(12)
_cell_length_c     8.6546(3)
_cell_angle_alpha     90.00
_cell_angle_beta     97.429(4)
_cell_angle_gamma     90.00
_cell_volume     1887.7(2)
_cell_formula_units_Z     4
_cell_measurement_reflns_used     4353
_cell_measurement_theta_min     2.94
_cell_measurement_theta_max     26.38
_cell_measurement_temperature     295
_exptl_crystal_description     'block'
_exptl_crystal_colour     white
_exptl_crystal_size_max     0.254
_exptl_crystal_size_mid     0.242
_exptl_crystal_size_min     0.124
_exptl_crystal_density_diffrn     1.420
_exptl_crystal_density_meas     ?
_exptl_crystal_density_method     'not measured'
_exptl_crystal_F_000     848
_exptl_absorpt_coefficient_mu     0.210
_exptl_absorpt_correction_type     none
_exptl_absorpt_process_details     ?
_exptl_absorpt_correction_T_min     ?
_exptl_absorpt_correction_T_max     ?
_diffrn_ambient_temperature     295
_diffrn_radiation_type     MoK\a
_diffrn_radiation_wavelength     0.71073
_diffrn_radiation_source     'fine-focus sealed tube'
_diffrn_radiation_monochromator     graphite
_diffrn_measurement_device_type     'Nonius KappaCCD'
_diffrn_measurement_device     '95mm CCD camera on \k-goniostat'
_diffrn_measurement_method     'CCD rotation images, thick slices'
_diffrn_detector_area_resol_mean     ?
_diffrn_reflns_number     6325
_diffrn_reflns_av_R_equivalents     0.0181
_diffrn_reflns_av_sigmaI/netI     0.0321
_diffrn_reflns_theta_min     2.936
_diffrn_reflns_theta_max     26.378
_diffrn_reflns_theta_full     26.378
_diffrn_measured_fraction_theta_max     0.996
_diffrn_measured_fraction_theta_full     0.996
_diffrn_reflns_limit_h_min     -19
_diffrn_reflns_limit_h_max     19
_diffrn_reflns_limit_k_min     -17
_diffrn_reflns_limit_k_max     14
_diffrn_reflns_limit_l_min     -10
_diffrn_reflns_limit_l_max     10
_diffrn_standards_number     0
_diffrn_standards_interval_count     .
_diffrn_standards_interval_time     .
_diffrn_standards_decay_%     ?
_refine_special_details
;
Refinement of <i>F</i>^2^ against ALL reflections. The weighted <i>R</i>-factor
<i>wR</i> and goodness of fit <i>S</i> are based on <i>F</i>^2^, conventional
<i>R</i>-factors <i>R</i> are based on <i>F</i>, with <i>F</i> set to zero for
negative <i>F</i>^2^. The threshold expression of <i>F</i>^2^ >
\s(<i>F</i>^2^) is used only for calculating <i>R</i>-factors(gt) <i>etc</i>.
and is not relevant to the choice of reflections for refinement.
<i>R</i>-factors based on <i>F</i>^2^ are statistically about twice as large
as those based on <i>F</i>, and <i>R</i>- factors based on ALL data will be
even larger.
;
_reflns_number_total     3845
_reflns_number_gt     2922
_reflns_threshold_expression     I>2\s(I)
_refine_ls_structure_factor_coef     Fsqd
_refine_ls_matrix_type     full
_refine_ls_R_factor_all     0.0659
_refine_ls_R_factor_gt     0.0489
_refine_ls_wR_factor_gt     0.1328
_refine_ls_wR_factor_ref     0.1500
_refine_ls_goodness_of_fit_ref     1.025
_refine_ls_restrained_S_all     1.025
_refine_ls_number_reflns     3845
_refine_ls_number_parameters     258
_refine_ls_number_restraints     0
_refine_ls_hydrogen_treatment     mixed
_refine_ls_weighting_scheme     calc
_refine_ls_weighting_details
              'w=1/[\s^2^(Fo^2^)+(0.0917P)^2^+0.3214P] where P=(Fo^2^+2Fc^2^)/3'
_atom_sites_solution_hydrogens     geom
_atom_sites_solution_primary     direct
_atom_sites_solution_secondary     difmap
_refine_ls_shift/su_max     0.000
_refine_ls_shift/su_mean     0.000
_refine_diff_density_max     0.337
_refine_diff_density_min     -0.338
_refine_ls_extinction_method
;
SHELXL97 (Sheldrick, 2008)
;
_refine_ls_extinction_coef     0.031(5)
_refine_ls_extinction_expression
                                  'Fc^*^=kFc[1+0.001xFc^2^\l^3^/sin(2\q)]^-1/4^'
loop_
    _atom_type_symbol
    _atom_type_description
    _atom_type_scat_dispersion_real
    _atom_type_scat_dispersion_imag
    _atom_type_scat_source
    'C' 'C' 0.0033 0.0016
                         'International Tables Vol C Tables 4.2.6.8 and 6.1.1.4'
    'H' 'H' 0.0000 0.0000
                         'International Tables Vol C Tables 4.2.6.8 and 6.1.1.4'
    'N' 'N' 0.0061 0.0033
                         'International Tables Vol C Tables 4.2.6.8 and 6.1.1.4'
    'O' 'O' 0.0106 0.0060
                         'International Tables Vol C Tables 4.2.6.8 and 6.1.1.4'
    'S' 'S' 0.1246 0.1234
                         'International Tables Vol C Tables 4.2.6.8 and 6.1.1.4'
_computing_data_collection
;
COLLECT (Nonius, 2000)
;
_computing_cell_refinement
;
SCALEPACK (Otwinowski & Minor, 1997)
;
_computing_data_reduction
;
DENZO and SCALEPACK (Otwinowski & Minor, 1997)
;
_computing_structure_solution
;
SHELXS97 (Sheldrick, 2008)
;
_computing_structure_refinement
;
SHELXL97 (Sheldrick, 2008)
;
_computing_molecular_graphics
;
ORTEP-3 for Windows (Farrugia, 2012) and Mercury (Macrae <i>et al.</i>,
2006)
;
_computing_publication_material
;
WinGX (Farrugia, 2012)
;
loop_
    _atom_site_type_symbol
    _atom_site_label
    _atom_site_fract_x
    _atom_site_fract_y
    _atom_site_fract_z
    _atom_site_U_iso_or_equiv
    _atom_site_adp_type
    _atom_site_calc_flag
    _atom_site_occupancy
    _atom_site_disorder_assembly
    _atom_site_disorder_group
    S S1 0.05694(4) 0.24960(4) 0.17750(7) 0.0661(2) Uani d 1 . .
    N N1 0.14541(10) 0.12826(11) 0.03330(17) 0.0446(4) Uani d 1 . .
    O O1 0.33492(13) -0.23628(12) 0.3230(2) 0.0820(5) Uani d 1 . .
    O O2 0.18594(11) -0.21212(12) 0.26924(19) 0.0699(5) Uani d 1 . .
    O O3 0.03899(10) 0.05317(10) -0.12885(15) 0.0544(4) Uani d 1 . .
    O O4 0.43425(9) 0.18093(12) 0.53026(18) 0.0665(4) Uani d 1 . .
    O O5 0.36360(10) 0.04832(11) 0.69166(16) 0.0633(4) Uani d 1 . .
    O O6 0.20130(10) -0.01846(11) 0.59983(16) 0.0611(4) Uani d 1 . .
    C C1 0.25404(13) -0.00145(13) 0.0739(2) 0.0465(4) Uani d 1 . .
    C C2 0.19505(13) -0.06376(13) 0.1275(2) 0.0471(4) Uani d 1 . .
    H H2 0.1345 -0.0546 0.1076 0.056 Uiso calc 1 . .
    C C3 0.23005(13) -0.13912(14) 0.2109(2) 0.0496(5) Uani d 1 . .
    C C4 0.31919(15) -0.15342(14) 0.2424(2) 0.0569(5) Uani d 1 . .
    C C5 0.37858(15) -0.09274(17) 0.1948(3) 0.0681(6) Uani d 1 . .
    H H5 0.4390 -0.1018 0.2186 0.082 Uiso calc 1 . .
    C C6 0.34390(14) -0.01630(15) 0.1082(3) 0.0597(5) Uani d 1 . .
    H H6 0.3824 0.0262 0.0723 0.072 Uiso calc 1 . .
    C C7 0.2520(2) -0.2654(2) 0.3556(4) 0.0985(10) Uani d 1 . .
    H H7A 0.2483 -0.2583 0.4660 0.118 Uiso calc 1 . .
    H H7B 0.2436 -0.3307 0.3291 0.118 Uiso calc 1 . .
    C C8 0.21892(14) 0.08075(14) -0.0244(2) 0.0517(5) Uani d 1 . .
    H H8A 0.2663 0.1250 -0.0290 0.062 Uiso calc 1 . .
    H H8B 0.2001 0.0593 -0.1297 0.062 Uiso calc 1 . .
    C C9 0.06129(12) 0.11079(12) -0.02699(19) 0.0440(4) Uani d 1 . .
    C C10 -0.00378(13) 0.16964(15) 0.0466(2) 0.0531(5) Uani d 1 . .
    H H10A -0.0405 0.1304 0.1028 0.064 Uiso calc 1 . .
    H H10B -0.0415 0.2033 -0.0332 0.064 Uiso calc 1 . .
    C C11 0.16404(13) 0.19973(13) 0.1526(2) 0.0487(4) Uani d 1 . .
    H H11 0.1991(14) 0.2490(14) 0.116(2) 0.047(5) Uiso d 1 . .
    C C12 0.21490(13) 0.16198(13) 0.3015(2) 0.0455(4) Uani d 1 . .
    C C13 0.17821(13) 0.09318(14) 0.3864(2) 0.0485(4) Uani d 1 . .
    H H13 0.1202 0.0744 0.3582 0.058 Uiso calc 1 . .
    C C14 0.22882(13) 0.05301(14) 0.5134(2) 0.0480(4) Uani d 1 . .
    C C15 0.31476(13) 0.08397(14) 0.5598(2) 0.0494(5) Uani d 1 . .
    C C16 0.35014(13) 0.15420(14) 0.4761(2) 0.0495(5) Uani d 1 . .
    C C17 0.30002(13) 0.19268(14) 0.3455(2) 0.0485(4) Uani d 1 . .
    H H17 0.3238 0.2388 0.2882 0.058 Uiso calc 1 . .
    C C18 0.47265(17) 0.2509(2) 0.4451(4) 0.0809(8) Uani d 1 . .
    H H18A 0.5313 0.2637 0.4940 0.121 Uiso calc 1 . .
    H H18B 0.4747 0.2298 0.3404 0.121 Uiso calc 1 . .
    H H18C 0.4379 0.3066 0.4432 0.121 Uiso calc 1 . .
    C C19 0.40464(18) -0.03832(19) 0.6684(3) 0.0789(7) Uani d 1 . .
    H H19A 0.4372 -0.0586 0.7648 0.118 Uiso calc 1 . .
    H H19B 0.3604 -0.0837 0.6335 0.118 Uiso calc 1 . .
    H H19C 0.4440 -0.0312 0.5914 0.118 Uiso calc 1 . .
    C C20 0.11256(16) -0.0499(2) 0.5620(3) 0.0705(6) Uani d 1 . .
    H H20A 0.1015 -0.0999 0.6305 0.106 Uiso calc 1 . .
    H H20B 0.0728 0.0005 0.5738 0.106 Uiso calc 1 . .
    H H20C 0.1037 -0.0715 0.4561 0.106 Uiso calc 1 . .
loop_
    _atom_site_aniso_label
    _atom_site_aniso_U_11
    _atom_site_aniso_U_22
    _atom_site_aniso_U_33
    _atom_site_aniso_U_12
    _atom_site_aniso_U_13
    _atom_site_aniso_U_23
    S1 0.0659(4) 0.0607(4) 0.0668(4) 0.0178(3) -0.0108(3) -0.0235(3)
    N1 0.0525(9) 0.0384(8) 0.0411(7) 0.0034(7) -0.0006(6) -0.0032(6)
    O1 0.0796(12) 0.0583(10) 0.0997(13) 0.0094(9) -0.0203(10) 0.0197(9)
    O2 0.0717(10) 0.0571(9) 0.0785(10) -0.0042(8) 0.0007(8) 0.0229(8)
    O3 0.0715(9) 0.0474(8) 0.0423(7) -0.0078(7) -0.0001(6) -0.0040(6)
    O4 0.0510(8) 0.0731(11) 0.0703(9) -0.0093(7) -0.0115(7) 0.0114(8)
    O5 0.0688(10) 0.0676(10) 0.0492(8) 0.0066(8) -0.0093(7) 0.0052(7)
    O6 0.0635(9) 0.0663(10) 0.0527(8) -0.0078(7) 0.0049(6) 0.0109(7)
    C1 0.0514(10) 0.0423(10) 0.0461(9) 0.0034(8) 0.0072(8) -0.0041(8)
    C2 0.0463(10) 0.0450(10) 0.0487(10) 0.0017(8) 0.0011(8) -0.0004(8)
    C3 0.0566(11) 0.0443(10) 0.0467(10) -0.0019(8) 0.0017(8) -0.0024(8)
    C4 0.0622(12) 0.0446(11) 0.0594(12) 0.0071(10) -0.0093(9) -0.0018(9)
    C5 0.0483(11) 0.0590(13) 0.0941(17) 0.0082(10) -0.0015(11) -0.0036(12)
    C6 0.0500(11) 0.0495(12) 0.0808(14) -0.0006(9) 0.0137(10) -0.0004(10)
    C7 0.095(2) 0.087(2) 0.108(2) -0.0009(17) -0.0095(18) 0.0476(18)
    C8 0.0570(11) 0.0478(11) 0.0518(10) 0.0038(9) 0.0122(9) 0.0026(8)
    C9 0.0565(11) 0.0366(9) 0.0374(8) -0.0016(8) 0.0007(7) 0.0038(7)
    C10 0.0548(11) 0.0517(12) 0.0510(10) 0.0031(9) 0.0003(8) -0.0020(9)
    C11 0.0564(11) 0.0395(10) 0.0473(10) -0.0005(8) -0.0039(8) -0.0045(8)
    C12 0.0525(10) 0.0391(9) 0.0429(9) 0.0016(8) -0.0015(7) -0.0054(7)
    C13 0.0488(10) 0.0489(11) 0.0462(10) -0.0018(9) 0.0002(8) -0.0050(8)
    C14 0.0567(11) 0.0456(10) 0.0415(9) -0.0009(9) 0.0060(8) -0.0035(8)
    C15 0.0536(11) 0.0511(11) 0.0414(9) 0.0053(9) -0.0019(8) -0.0024(8)
    C16 0.0472(10) 0.0497(11) 0.0495(10) 0.0007(8) -0.0018(8) -0.0062(8)
    C17 0.0524(10) 0.0452(10) 0.0465(10) 0.0003(8) 0.0009(8) -0.0010(8)
    C18 0.0523(13) 0.089(2) 0.0960(19) -0.0172(12) -0.0103(12) 0.0222(15)
    C19 0.0738(16) 0.0671(16) 0.0913(18) 0.0130(13) -0.0061(13) 0.0130(14)
    C20 0.0702(14) 0.0772(16) 0.0645(13) -0.0188(13) 0.0107(11) 0.0061(12)
_geom_special_details
;
 All esds (except the esd in the dihedral angle between two l.s. planes)
 are estimated using the full covariance matrix.  The cell esds are taken
 into account individually in the estimation of esds in distances, angles
 and torsion angles; correlations between esds in cell parameters are only
 used when they are defined by crystal symmetry.  An approximate (isotropic)
 treatment of cell esds is used for estimating esds involving l.s. planes.
;
loop_
    _geom_bond_atom_site_label_1
    _geom_bond_atom_site_label_2
    _geom_bond_site_symmetry_2
    _geom_bond_distance
    _geom_bond_publ_flag
    S1 C10 . 1.788(2) ?
    S1 C11 . 1.828(2) ?
    N1 C9 . 1.349(2) ?
    N1 C11 . 1.458(2) ?
    N1 C8 . 1.459(2) ?
    O1 C4 . 1.385(3) ?
    O1 C7 . 1.399(4) ?
    O2 C3 . 1.378(2) ?
    O2 C7 . 1.405(3) ?
    O3 C9 . 1.225(2) ?
    O4 C16 . 1.367(2) ?
    O4 C18 . 1.418(3) ?
    O5 C15 . 1.380(2) ?
    O5 C19 . 1.420(3) ?
    O6 C14 . 1.369(2) ?
    O6 C20 . 1.429(3) ?
    C1 C6 . 1.386(3) ?
    C1 C2 . 1.393(3) ?
    C1 C8 . 1.513(3) ?
    C2 C3 . 1.371(3) ?
    C2 H2 . 0.9300 ?
    C3 C4 . 1.372(3) ?
    C4 C5 . 1.361(3) ?
    C5 C6 . 1.395(3) ?
    C5 H5 . 0.9300 ?
    C6 H6 . 0.9300 ?
    C7 H7A . 0.9700 ?
    C7 H7B . 0.9700 ?
    C8 H8A . 0.9700 ?
    C8 H8B . 0.9700 ?
    C9 C10 . 1.509(3) ?
    C10 H10A . 0.9700 ?
    C10 H10B . 0.9700 ?
    C11 C12 . 1.517(3) ?
    C11 H11 . 0.97(2) ?
    C12 C17 . 1.382(3) ?
    C12 C13 . 1.393(3) ?
    C13 C14 . 1.386(3) ?
    C13 H13 . 0.9300 ?
    C14 C15 . 1.398(3) ?
    C15 C16 . 1.392(3) ?
    C16 C17 . 1.396(3) ?
    C17 H17 . 0.9300 ?
    C18 H18A . 0.9600 ?
    C18 H18B . 0.9600 ?
    C18 H18C . 0.9600 ?
    C19 H19A . 0.9600 ?
    C19 H19B . 0.9600 ?
    C19 H19C . 0.9600 ?
    C20 H20A . 0.9600 ?
    C20 H20B . 0.9600 ?
    C20 H20C . 0.9600 ?
loop_
    _geom_angle_atom_site_label_1
    _geom_angle_atom_site_label_2
    _geom_angle_atom_site_label_3
    _geom_angle_site_symmetry_1
    _geom_angle_site_symmetry_3
    _geom_angle
    _geom_angle_publ_flag
    C10 S1 C11 . . 94.26(9) ?
    C9 N1 C11 . . 119.64(16) ?
    C9 N1 C8 . . 121.38(16) ?
    C11 N1 C8 . . 118.90(16) ?
    C4 O1 C7 . . 104.81(19) ?
    C3 O2 C7 . . 104.86(19) ?
    C16 O4 C18 . . 117.14(16) ?
    C15 O5 C19 . . 114.25(18) ?
    C14 O6 C20 . . 117.56(17) ?
    C6 C1 C2 . . 119.85(18) ?
    C6 C1 C8 . . 120.77(18) ?
    C2 C1 C8 . . 119.37(17) ?
    C3 C2 C1 . . 117.18(18) ?
    C3 C2 H2 . . 121.4 ?
    C1 C2 H2 . . 121.4 ?
    C2 C3 C4 . . 122.25(19) ?
    C2 C3 O2 . . 128.10(19) ?
    C4 C3 O2 . . 109.59(18) ?
    C5 C4 C3 . . 122.0(2) ?
    C5 C4 O1 . . 128.6(2) ?
    C3 C4 O1 . . 109.4(2) ?
    C4 C5 C6 . . 116.4(2) ?
    C4 C5 H5 . . 121.8 ?
    C6 C5 H5 . . 121.8 ?
    C1 C6 C5 . . 122.3(2) ?
    C1 C6 H6 . . 118.8 ?
    C5 C6 H6 . . 118.8 ?
    O1 C7 O2 . . 109.8(2) ?
    O1 C7 H7A . . 109.7 ?
    O2 C7 H7A . . 109.7 ?
    O1 C7 H7B . . 109.7 ?
    O2 C7 H7B . . 109.7 ?
    H7A C7 H7B . . 108.2 ?
    N1 C8 C1 . . 113.99(15) ?
    N1 C8 H8A . . 108.8 ?
    C1 C8 H8A . . 108.8 ?
    N1 C8 H8B . . 108.8 ?
    C1 C8 H8B . . 108.8 ?
    H8A C8 H8B . . 107.6 ?
    O3 C9 N1 . . 124.56(18) ?
    O3 C9 C10 . . 122.99(18) ?
    N1 C9 C10 . . 112.44(15) ?
    C9 C10 S1 . . 108.06(14) ?
    C9 C10 H10A . . 110.1 ?
    S1 C10 H10A . . 110.1 ?
    C9 C10 H10B . . 110.1 ?
    S1 C10 H10B . . 110.1 ?
    H10A C10 H10B . . 108.4 ?
    N1 C11 C12 . . 112.43(15) ?
    N1 C11 S1 . . 105.27(13) ?
    C12 C11 S1 . . 114.18(14) ?
    N1 C11 H11 . . 110.3(12) ?
    C12 C11 H11 . . 107.3(13) ?
    S1 C11 H11 . . 107.2(12) ?
    C17 C12 C13 . . 120.77(17) ?
    C17 C12 C11 . . 118.81(17) ?
    C13 C12 C11 . . 120.29(17) ?
    C14 C13 C12 . . 119.46(18) ?
    C14 C13 H13 . . 120.3 ?
    C12 C13 H13 . . 120.3 ?
    O6 C14 C13 . . 124.46(18) ?
    O6 C14 C15 . . 115.25(17) ?
    C13 C14 C15 . . 120.28(18) ?
    O5 C15 C16 . . 119.59(18) ?
    O5 C15 C14 . . 120.59(18) ?
    C16 C15 C14 . . 119.76(17) ?
    O4 C16 C15 . . 115.97(17) ?
    O4 C16 C17 . . 124.14(19) ?
    C15 C16 C17 . . 119.89(18) ?
    C12 C17 C16 . . 119.78(18) ?
    C12 C17 H17 . . 120.1 ?
    C16 C17 H17 . . 120.1 ?
    O4 C18 H18A . . 109.5 ?
    O4 C18 H18B . . 109.5 ?
    H18A C18 H18B . . 109.5 ?
    O4 C18 H18C . . 109.5 ?
    H18A C18 H18C . . 109.5 ?
    H18B C18 H18C . . 109.5 ?
    O5 C19 H19A . . 109.5 ?
    O5 C19 H19B . . 109.5 ?
    H19A C19 H19B . . 109.5 ?
    O5 C19 H19C . . 109.5 ?
    H19A C19 H19C . . 109.5 ?
    H19B C19 H19C . . 109.5 ?
    O6 C20 H20A . . 109.5 ?
    O6 C20 H20B . . 109.5 ?
    H20A C20 H20B . . 109.5 ?
    O6 C20 H20C . . 109.5 ?
    H20A C20 H20C . . 109.5 ?
    H20B C20 H20C . . 109.5 ?
loop_
    _geom_torsion_atom_site_label_1
    _geom_torsion_atom_site_label_2
    _geom_torsion_atom_site_label_3
    _geom_torsion_atom_site_label_4
    _geom_torsion_site_symmetry_1
    _geom_torsion_site_symmetry_2
    _geom_torsion_site_symmetry_3
    _geom_torsion_site_symmetry_4
    _geom_torsion
    _geom_torsion_publ_flag
    C6 C1 C2 C3 . . . . -1.2(3) ?
    C8 C1 C2 C3 . . . . 177.50(16) ?
    C1 C2 C3 C4 . . . . 0.4(3) ?
    C1 C2 C3 O2 . . . . -176.52(18) ?
    C7 O2 C3 C2 . . . . -175.1(2) ?
    C7 O2 C3 C4 . . . . 7.6(3) ?
    C2 C3 C4 C5 . . . . 1.1(3) ?
    O2 C3 C4 C5 . . . . 178.6(2) ?
    C2 C3 C4 O1 . . . . -177.80(18) ?
    O2 C3 C4 O1 . . . . -0.3(2) ?
    C7 O1 C4 C5 . . . . 174.1(3) ?
    C7 O1 C4 C3 . . . . -7.1(3) ?
    C3 C4 C5 C6 . . . . -1.8(3) ?
    O1 C4 C5 C6 . . . . 176.9(2) ?
    C2 C1 C6 C5 . . . . 0.5(3) ?
    C8 C1 C6 C5 . . . . -178.2(2) ?
    C4 C5 C6 C1 . . . . 0.9(3) ?
    C4 O1 C7 O2 . . . . 12.0(3) ?
    C3 O2 C7 O1 . . . . -12.2(3) ?
    C9 N1 C8 C1 . . . . -98.3(2) ?
    C11 N1 C8 C1 . . . . 85.2(2) ?
    C6 C1 C8 N1 . . . . -137.52(19) ?
    C2 C1 C8 N1 . . . . 43.8(2) ?
    C11 N1 C9 O3 . . . . 178.98(17) ?
    C8 N1 C9 O3 . . . . 2.5(3) ?
    C11 N1 C9 C10 . . . . -1.8(2) ?
    C8 N1 C9 C10 . . . . -178.28(16) ?
    O3 C9 C10 S1 . . . . -175.68(14) ?
    N1 C9 C10 S1 . . . . 5.1(2) ?
    C11 S1 C10 C9 . . . . -5.43(15) ?
    C9 N1 C11 C12 . . . . 122.59(18) ?
    C8 N1 C11 C12 . . . . -60.8(2) ?
    C9 N1 C11 S1 . . . . -2.3(2) ?
    C8 N1 C11 S1 . . . . 174.29(13) ?
    C10 S1 C11 N1 . . . . 4.45(14) ?
    C10 S1 C11 C12 . . . . -119.35(15) ?
    N1 C11 C12 C17 . . . . 113.8(2) ?
    S1 C11 C12 C17 . . . . -126.32(17) ?
    N1 C11 C12 C13 . . . . -62.1(2) ?
    S1 C11 C12 C13 . . . . 57.8(2) ?
    C17 C12 C13 C14 . . . . -2.2(3) ?
    C11 C12 C13 C14 . . . . 173.64(17) ?
    C20 O6 C14 C13 . . . . -3.9(3) ?
    C20 O6 C14 C15 . . . . 177.17(19) ?
    C12 C13 C14 O6 . . . . -176.27(17) ?
    C12 C13 C14 C15 . . . . 2.7(3) ?
    C19 O5 C15 C16 . . . . -100.9(2) ?
    C19 O5 C15 C14 . . . . 81.9(2) ?
    O6 C14 C15 O5 . . . . -5.0(3) ?
    C13 C14 C15 O5 . . . . 175.98(17) ?
    O6 C14 C15 C16 . . . . 177.76(17) ?
    C13 C14 C15 C16 . . . . -1.3(3) ?
    C18 O4 C16 C15 . . . . 178.6(2) ?
    C18 O4 C16 C17 . . . . -1.4(3) ?
    O5 C15 C16 O4 . . . . 2.1(3) ?
    C14 C15 C16 O4 . . . . 179.39(18) ?
    O5 C15 C16 C17 . . . . -177.93(17) ?
    C14 C15 C16 C17 . . . . -0.7(3) ?
    C13 C12 C17 C16 . . . . 0.3(3) ?
    C11 C12 C17 C16 . . . . -175.61(17) ?
    O4 C16 C17 C12 . . . . -178.89(18) ?
    C15 C16 C17 C12 . . . . 1.2(3) ?
loop_
    _geom_hbond_atom_site_label_D
    _geom_hbond_atom_site_label_H
    _geom_hbond_atom_site_label_A
    _geom_hbond_site_symmetry_A
    _geom_hbond_distance_DH
    _geom_hbond_distance_HA
    _geom_hbond_distance_DA
    _geom_hbond_angle_DHA
    C18 H18A O1 3_656 0.96 2.45 3.350(3) 155
    C8 H8B O6 1_554 0.97 2.60 3.529(2) 161
data_global
_journal_date_recd_electronic     2014-09-18
_journal_date_accepted     2014-10-23
_journal_name_full     'Acta Crystallographica, Section E'
_journal_year     2014
_journal_volume     70
_journal_issue     12
_journal_page_first     o1235
_journal_page_last     o1236
_journal_paper_category     HO
_journal_paper_doi     10.1107/S160053681402340X
_journal_coeditor_code     GG2142
_publ_contact_author_name     'Dr. Rodolfo Moreno-Fuquen'
_publ_contact_author_address
;
Departamento de Qu\'imica
Facultad de Ciencias
Universidad del Valle
Apartado 25360
Santiago de Cali
Colombia
;
_publ_contact_author_email     'rodimo26@yahoo.es'
_publ_contact_author_fax     '57 23 392440'
_publ_contact_author_phone     '57 23 393248'
_publ_section_title
;\
Crystal structure of
(+-)-3-[(benzo[<i>d</i>][1,3]dioxol-5-yl)methyl]-2-(3,4,5-trimethoxyphenyl)-\
1,3-thiazolidin-4-one
;
loop_
    _publ_author_name
    _publ_author_address
    'Moreno-Fuquen, Rodolfo'
;
Departamento de Qu\'imica
Facultad de Ciencias Naturales y Exactas,
Universidad del Valle
AA 25360, Santiago de Cali,
Colombia
;
    'Castillo, Juan C.'
;
Departamento de Qu\'imica
Facultad de Ciencias Naturales y Exactas,
Universidad del Valle
AA 25360, Santiago de Cali,
Colombia
;
    'Abonia, Rodrigo'
;
Departamento de Qu\'imica
Facultad de Ciencias Naturales y Exactas,
Universidad del Valle
AA 25360, Santiago de Cali,
Colombia
;
    'Ellena, Javier'
;
Instituto de F\'isica de S\~ao Carlos, IFSC,
Universidade de S\~ao Paulo, USP,
S\~ao Carlos, SP,
Brazil
;
    'De Simone, Carlos A.'
;
Instituto de F\'isica de S\~ao Carlos, IFSC,
Universidade de S\~ao Paulo, USP,
S\~ao Carlos, SP,
Brazil
;
