# Supplementary material for: Crystal structure of (±)-3-[(benzo[d][1,3]dioxol-5-yl)meth­yl]-2-(3,4,5-tri­meth­oxy­phen­yl)-1,3-thia­zolidin-4-one
Source: Acta Crystallogr Sect E Struct Rep Online. 2014 Nov 5;70(Pt 12):o1235–6. doi: 10.1107/S160053681402340X (PMC4257375; doi:10.1107/S160053681402340X)
Supplement: Supplementary file 2 [file e-70-o1235-Isup2.hkl]

# 
# h,k,l, Fc-squared, Fo-squared, sigma(Fo-squared) and status flag 
# 
data_I
_shelx_title ' import in P 21/a' 
_shelx_refln_list_code          4 
_shelx_F_calc_maximum       98.91 
_exptl_crystal_F_000       848.00 
_reflns_d_resolution_high  0.7999 
 
loop_ 
 _symmetry_equiv_pos_as_xyz 
 'x, y, z' 
 '-x, y+1/2, -z+1/2' 
 '-x, -y, -z' 
 'x, -y-1/2, z-1/2' 
 
_cell_length_a    15.3098 
_cell_length_b    14.3677 
_cell_length_c     8.6546 
_cell_angle_alpha  90.000 
_cell_angle_beta   97.429 
_cell_angle_gamma  90.000 
 
_shelx_F_squared_multiplier     1.000 
 
loop_ 
 _refln_index_h 
 _refln_index_k 
 _refln_index_l 
 _refln_F_squared_calc 
 _refln_F_squared_meas 
 _refln_F_squared_sigma 
 _refln_observed_status 
   3   0   0      697.74      694.11     13.47 o 
   4   0   0       51.74       49.04      2.03 o 
   5   0   0     7454.53     7993.05    176.96 o 
   6   0   0     1065.77     1139.65     38.74 o 
   7   0   0     6749.67     7454.40    165.95 o 
   8   0   0     3286.82     3292.13     74.35 o 
   9   0   0      135.86      202.36      6.26 o 
  10   0   0      836.02      878.58     21.60 o 
  11   0   0      298.78      315.93      9.29 o 
  12   0   0       80.23       85.89      4.27 o 
  13   0   0       11.03       15.40      2.99 o 
  14   0   0       13.45        8.24      2.37 o 
  15   0   0       20.44       16.67      3.25 o 
  16   0   0      101.93      100.94      6.52 o 
  17   0   0       71.77       80.97      6.01 o 
  18   0   0       14.64       15.25      5.98 o 
   2   1   0     2786.67     2540.56    118.73 o 
   3   1   0     9329.25    10120.29    313.02 o 
   4   1   0      224.13      223.66      3.75 o 
   5   1   0     3328.52     3360.98     47.91 o 
   6   1   0        2.66        0.89      1.09 o 
   7   1   0     2216.34     2374.88     33.99 o 
   8   1   0      366.19      425.06      7.87 o 
   9   1   0       11.57        8.02      2.21 o 
  10   1   0      142.74      131.02      3.61 o 
  11   1   0      268.26      273.56      8.62 o 
  12   1   0      483.58      503.74     10.43 o 
  13   1   0      797.75      881.61     18.32 o 
  14   1   0        5.18        5.37      2.06 o 
  15   1   0       22.50       10.20      1.80 o 
  16   1   0      129.28      149.88      5.54 o 
  17   1   0        7.91        8.84      2.46 o 
  18   1   0        1.85        3.40      2.99 o 
   1   2   0       86.12       53.86     11.46 o 
   2   2   0     3500.62     3379.42     60.95 o 
   3   2   0       51.51       50.02      1.90 o 
   4   2   0     2262.88     2053.87     33.13 o 
   5   2   0     2733.24     2593.82     37.18 o 
   6   2   0      489.71      555.35      8.68 o 
   7   2   0      418.47      514.11      7.99 o 
   8   2   0     2334.93     2441.19     32.25 o 
   9   2   0      303.07      288.00      4.73 o 
  10   2   0      529.84      550.08     17.07 o 
  11   2   0       31.47       30.06      1.88 o 
  12   2   0      112.92      114.90      3.59 o 
  13   2   0      101.70       94.70     11.09 o 
  14   2   0       22.22       11.15      1.98 o 
  15   2   0       12.24       11.93      3.02 o 
  16   2   0       21.23       21.56      2.39 o 
  17   2   0       57.97       57.87      6.73 o 
  18   2   0       33.23       38.64      4.54 o 
   1   3   0     2525.24     2408.64     54.12 o 
   2   3   0        4.52        8.47      6.41 o 
   3   3   0     8101.16     8009.74    124.27 o 
   4   3   0       99.11       80.02      2.19 o 
   5   3   0     1619.73     1575.79     25.74 o 
   6   3   0      307.01      283.62      4.69 o 
   7   3   0      112.19      133.65      2.77 o 
   8   3   0       37.25       37.67      1.39 o 
   9   3   0      233.77      212.85      4.03 o 
  10   3   0      303.78      285.04      4.94 o 
  11   3   0       91.63      100.76      2.54 o 
  12   3   0       94.56       91.96      4.24 o 
  13   3   0       91.67       95.27      4.87 o 
  14   3   0       96.56       90.71      3.49 o 
  15   3   0       25.88       29.72      2.43 o 
  16   3   0        2.40        0.26      3.69 o 
  17   3   0        0.07       -0.38      1.80 o 
  18   3   0        0.50        2.28      4.05 o 
   1   4   0       26.96       20.34      2.04 o 
   2   4   0      240.32      243.67      6.50 o 
   3   4   0      213.48      200.35      4.43 o 
   4   4   0      642.08      642.50     17.31 o 
   5   4   0       91.90      106.86      2.36 o 
   6   4   0      211.09      211.87      4.62 o 
   7   4   0     1453.45     1505.26     22.09 o 
   8   4   0      513.55      484.25      9.07 o 
   9   4   0      355.70      387.33      7.71 o 
  10   4   0      237.84      232.87      9.17 o 
  11   4   0        7.73        5.24      1.32 o 
  12   4   0        1.48        0.40      1.06 o 
  13   4   0      346.81      342.26      7.45 o 
  14   4   0       81.89       86.67      4.51 o 
  15   4   0      118.46      110.08      4.35 o 
  16   4   0        1.55        0.57      1.76 o 
  17   4   0       37.37       40.00      3.30 o 
  18   4   0        1.58        1.75      2.88 o 
   1   5   0      901.59      809.87     26.82 o 
   2   5   0      287.37      261.85      7.23 o 
   3   5   0      201.40      148.64      6.09 o 
   4   5   0     4795.93     4963.60    117.58 o 
   5   5   0     4310.20     4491.82     81.38 o 
   6   5   0     1485.30     1441.78     23.52 o 
   7   5   0      576.60      508.73      9.11 o 
   8   5   0       48.01       40.29      1.47 o 
   9   5   0      328.33      338.21      6.51 o 
  10   5   0       51.44       48.19      1.89 o 
  11   5   0        0.43       -0.47      1.17 o 
  12   5   0      738.78      839.30     14.64 o 
  13   5   0       23.02       23.89      2.92 o 
  14   5   0       40.80       35.77      4.74 o 
  15   5   0       62.80       62.52      3.17 o 
  16   5   0      112.26      116.48      6.22 o 
  17   5   0        0.17       -1.57      3.44 o 
  18   5   0        0.09        1.43      2.69 o 
   0   6   0     2525.35     2258.61     73.69 o 
   1   6   0     1342.82     1231.46     41.43 o 
   2   6   0      814.19      842.11     20.66 o 
   3   6   0        3.75        1.54      2.46 o 
   4   6   0       97.08      140.43     12.43 o 
   5   6   0      308.00      254.67      7.23 o 
   6   6   0       32.14       29.02      3.37 o 
   7   6   0     1544.67     1678.12     36.41 o 
   8   6   0      420.77      401.39      7.64 o 
   9   6   0     1259.35     1348.87     20.93 o 
  10   6   0      103.10       94.13      4.00 o 
  11   6   0      161.79      154.22      6.21 o 
  12   6   0      226.69      259.37      5.72 o 
  13   6   0        7.22        2.50      1.21 o 
  14   6   0      122.58      143.16      5.00 o 
  15   6   0       22.44       21.79      2.42 o 
  16   6   0       42.95       42.90      7.62 o 
  17   6   0       19.03       27.18      4.50 o 
   1   7   0        0.28        5.86      2.91 o 
   2   7   0     4423.56     4672.19    147.79 o 
   3   7   0      692.50      593.87     15.05 o 
   4   7   0      163.45      166.54      4.13 o 
   5   7   0      292.77      306.28      6.86 o 
   6   7   0       42.42       34.80      5.04 o 
   7   7   0      421.52      411.22     12.83 o 
   8   7   0       26.80       20.23      1.84 o 
   9   7   0      241.82      246.77      9.09 o 
  10   7   0      152.81      149.77      3.48 o 
  11   7   0        0.60        2.11      1.01 o 
  12   7   0      265.49      288.40      6.43 o 
  13   7   0        0.55       -1.12      1.12 o 
  14   7   0      368.05      437.26      9.91 o 
  15   7   0       36.18       39.31      2.80 o 
  16   7   0        6.57        8.76      3.09 o 
  17   7   0        0.52        0.18      2.66 o 
   0   8   0       15.09        5.65      2.72 o 
   1   8   0      217.96      191.58      8.27 o 
   2   8   0       46.21       45.32      3.57 o 
   3   8   0      107.65       94.94      5.34 o 
   4   8   0       44.52       47.39      1.98 o 
   5   8   0     1057.94     1180.14     22.82 o 
   6   8   0      122.86      109.92      3.53 o 
   7   8   0      685.46      720.85     14.97 o 
   8   8   0       10.70        8.30      2.15 o 
   9   8   0      274.54      264.35      6.78 o 
  10   8   0      964.33     1107.95     21.16 o 
  11   8   0      104.56      104.36      4.25 o 
  12   8   0       53.84       47.90      5.22 o 
  13   8   0        0.01       -1.35      1.35 o 
  14   8   0        0.00       -0.31      1.17 o 
  15   8   0      220.51      258.22      7.01 o 
  16   8   0        0.79       -1.94      1.94 o 
   1   9   0      953.63      998.52     33.91 o 
   2   9   0      637.12      586.59     20.99 o 
   3   9   0     1547.82     1693.79     56.83 o 
   4   9   0      272.10      262.87      7.31 o 
   5   9   0      113.61       94.59      3.68 o 
   6   9   0      357.88      400.55      9.60 o 
   7   9   0        0.27        2.35      1.19 o 
   8   9   0       64.51       55.09      2.75 o 
   9   9   0      372.31      417.18     10.63 o 
  10   9   0      535.00      580.47     12.63 o 
  11   9   0        1.92       -0.14      2.08 o 
  12   9   0       22.15       23.75      2.07 o 
  13   9   0      175.83      187.99     10.17 o 
  14   9   0      100.94      108.29      4.66 o 
  15   9   0        7.01        3.82      3.03 o 
  16   9   0        1.02       -2.11      3.96 o 
   0  10   0     1391.30     1410.66     47.28 o 
   1  10   0      158.13      164.89      6.00 o 
   2  10   0      408.83      449.13     17.56 o 
   3  10   0      633.37      609.22     24.07 o 
   4  10   0       39.27       35.59      2.31 o 
   5  10   0        6.88        5.49      2.94 o 
   6  10   0       58.69       59.46      3.07 o 
   7  10   0      694.45      745.30     16.78 o 
   8  10   0        7.63        5.98      1.52 o 
   9  10   0       96.15       99.45      3.89 o 
  10  10   0      116.55      120.71      6.88 o 
  11  10   0      264.39      291.95      7.62 o 
  12  10   0       85.99       85.20      3.61 o 
  13  10   0        2.84        4.19      1.52 o 
  14  10   0       12.56       16.51      3.71 o 
  15  10   0       20.80       12.02      4.16 o 
   1  11   0      144.59      147.69      5.58 o 
   2  11   0        9.60        7.56      3.25 o 
   3  11   0       67.04       56.59      4.74 o 
   4  11   0        0.05        0.17      1.45 o 
   5  11   0      394.14      413.99     12.23 o 
   6  11   0      869.80      972.81     22.45 o 
   7  11   0       37.83       34.27      2.45 o 
   8  11   0      189.76      208.96      6.38 o 
   9  11   0        7.50        8.61      2.81 o 
  10  11   0        0.01        1.42      1.95 o 
  11  11   0        1.42        1.59      1.64 o 
  12  11   0        0.06       -1.45      1.45 o 
  13  11   0       66.86       68.83      4.88 o 
  14  11   0       45.28       47.79      5.29 o 
  15  11   0        4.69        4.85      5.46 o 
   0  12   0      340.67      375.89     15.87 o 
   1  12   0        3.00        1.40      2.24 o 
   2  12   0        2.58        0.17      2.28 o 
   3  12   0      302.40      333.18     14.76 o 
   4  12   0      263.00      260.72      8.66 o 
   5  12   0       13.19       12.09      2.00 o 
   6  12   0        4.76        1.21      1.70 o 
   7  12   0      153.84      178.04      6.02 o 
   8  12   0       84.59       85.49      6.86 o 
   9  12   0       30.15       26.31      7.12 o 
  10  12   0        1.70        3.37      2.10 o 
  11  12   0        0.81        1.15      4.86 o 
  12  12   0        0.12       -2.86      3.51 o 
  13  12   0        0.59       -3.62      3.62 o 
  14  12   0        0.01        1.47      5.15 o 
   1  13   0        9.99        6.96      2.51 o 
   2  13   0      203.72      228.65      8.70 o 
   3  13   0       13.78       17.06      4.12 o 
   4  13   0        2.72        2.47      1.73 o 
   5  13   0      283.38      297.12     10.41 o 
   6  13   0       15.41       12.72      2.58 o 
   7  13   0       63.39       56.31      4.15 o 
   8  13   0       13.80       13.58      2.37 o 
   9  13   0      155.08      172.53      6.38 o 
  10  13   0       17.75       18.90      2.36 o 
  11  13   0        1.25        2.10      2.61 o 
  12  13   0        8.98        7.42      3.68 o 
  13  13   0        9.00       12.71      4.11 o 
   0  14   0       40.99       50.55      5.72 o 
   1  14   0       29.61       30.04      3.25 o 
   2  14   0      665.05      779.16     23.36 o 
   3  14   0      137.58      137.99      6.47 o 
   4  14   0        6.38        2.75      2.50 o 
   5  14   0       23.87       19.75      2.72 o 
   6  14   0       71.59       78.16      4.62 o 
   7  14   0        5.35        4.81      1.94 o 
   8  14   0       52.28       55.63      4.22 o 
   9  14   0       64.59       61.72      4.22 o 
  10  14   0       16.68        9.55      3.43 o 
  11  14   0        4.00       11.11      4.06 o 
   1  15   0      137.20      143.50      6.88 o 
   2  15   0       19.39       22.21      3.59 o 
   3  15   0      108.33      128.08      6.51 o 
   4  15   0       74.88       77.76      4.12 o 
   5  15   0      127.76      142.95      6.88 o 
   6  15   0       94.81      104.67      5.71 o 
   7  15   0       60.95       53.17      3.97 o 
   8  15   0        8.04        3.21      4.81 o 
   9  15   0        6.00        2.02      5.11 o 
  10  15   0        5.88        8.86      3.75 o 
   0  16   0       60.55       68.91      9.20 o 
   1  16   0       99.68      108.90      6.21 o 
   2  16   0       36.12       35.02      4.02 o 
   3  16   0        2.75        1.84      3.54 o 
   4  16   0       27.55       20.08      2.97 o 
   5  16   0       22.97       30.48      4.08 o 
   6  16   0       41.12       34.90      7.46 o 
   7  16   0        6.33        4.56      4.66 o 
   8  16   0        3.21       -0.61      4.99 o 
   1  17   0        0.06       -3.69      3.69 o 
   2  17   0        6.08        3.14      3.29 o 
   3  17   0       39.12       45.27      5.82 o 
   4  17   0       14.34       12.71      3.82 o 
   5  17   0        0.01        2.64      3.75 o 
   6  17   0       52.85       38.14      7.35 o 
 -19   1   1        5.53        4.31      4.29 o 
 -18   1   1        1.02       -2.25      2.25 o 
 -17   1   1        8.46        8.74      5.40 o 
 -16   1   1        0.00       -0.64      1.89 o 
 -15   1   1       25.41       18.94      2.04 o 
 -14   1   1       21.86       14.36      2.03 o 
 -13   1   1       50.91       48.10      2.66 o 
 -12   1   1        0.02        4.38      2.81 o 
 -11   1   1      133.63      125.30      3.09 o 
 -10   1   1      797.00      842.60     13.33 o 
  -9   1   1      611.85      668.49      9.66 o 
  -8   1   1       73.04       73.78      1.89 o 
  -7   1   1      119.15      138.37      2.55 o 
  -6   1   1      103.69       91.99      2.41 o 
  -5   1   1      275.89      245.84      4.03 o 
  -4   1   1      398.36      327.03      4.92 o 
  -3   1   1     1343.97     1224.75     20.17 o 
  -2   1   1     1463.49     1388.02     20.17 o 
  -1   1   1     9371.81     3939.87    282.51 o 
   1   1   1      369.63      313.19     25.70 o 
   2   1   1      120.43      128.75      5.33 o 
   3   1   1     6238.79     6567.18    118.75 o 
   4   1   1     3428.51     3243.92     51.76 o 
   5   1   1     1082.27     1035.25     17.14 o 
   6   1   1      250.37      200.91      4.10 o 
   7   1   1       13.16       10.75      1.20 o 
   8   1   1      547.38      633.49     11.02 o 
   9   1   1      259.54      284.65      5.65 o 
  10   1   1      325.81      389.32      7.57 o 
  11   1   1        0.53       -1.52      1.52 o 
  12   1   1       21.37       18.51      2.77 o 
  13   1   1        5.18       -0.33      1.39 o 
  14   1   1        0.37        0.23      1.61 o 
  15   1   1      101.51       90.59      3.76 o 
  16   1   1        7.59        8.91      1.94 o 
  17   1   1       10.42        6.08      2.07 o 
  18   1   1        1.05       -2.56      2.56 o 
 -19   2   1        1.48        3.59      3.37 o 
 -18   2   1       12.75       11.10      3.14 o 
 -17   2   1       67.99       74.33      3.91 o 
 -16   2   1       94.00       72.57      3.75 o 
 -15   2   1        0.85        4.11      3.22 o 
 -14   2   1       94.34       85.19      3.43 o 
 -13   2   1        8.20        8.74      1.62 o 
 -12   2   1      314.76      332.96      6.63 o 
 -11   2   1        0.27        0.75      1.95 o 
 -10   2   1      105.50      121.74      2.87 o 
  -9   2   1      239.24      307.65      4.98 o 
  -8   2   1      201.30      229.24      6.55 o 
  -7   2   1     1675.87     1809.39     26.31 o 
  -6   2   1        0.00        1.12      0.76 o 
  -5   2   1      213.21      180.09      2.97 o 
  -4   2   1        0.00       -0.57      0.57 o 
  -3   2   1     5857.56     6146.36     78.69 o 
  -2   2   1     7104.89     7453.87    211.71 o 
  -1   2   1     3510.08     3488.26     54.75 o 
   0   2   1     1674.37     1580.83     35.64 o 
   1   2   1        0.03        4.54      0.69 o 
   3   2   1      269.84      250.70      6.03 o 
   4   2   1      256.42      232.26      7.38 o 
   5   2   1        1.84        0.35      2.78 o 
   6   2   1       42.40       45.35      3.17 o 
   7   2   1      251.74      210.98      4.32 o 
   8   2   1      436.90      532.41      8.47 o 
   9   2   1       33.91       32.23      1.50 o 
  10   2   1        8.75        9.15      2.67 o 
  11   2   1       11.08        9.36      1.41 o 
  12   2   1       94.89       91.92      3.16 o 
  13   2   1       14.01       14.11      1.66 o 
  14   2   1        4.59        1.67      2.10 o 
  15   2   1       14.95        8.86      1.90 o 
  16   2   1        4.11        4.23      2.61 o 
  17   2   1        3.02        2.83      1.96 o 
  18   2   1        0.49       -2.81      2.81 o 
 -18   3   1        0.53        1.36      4.77 o 
 -17   3   1        1.99       -2.49      2.84 o 
 -16   3   1       21.30       18.46      3.51 o 
 -15   3   1       20.05       20.96      2.70 o 
 -14   3   1       33.77       31.02      2.02 o 
 -13   3   1      135.69      145.20      3.93 o 
 -12   3   1      119.99      116.67      5.77 o 
 -11   3   1       84.32       89.51      2.38 o 
 -10   3   1      523.20      531.31     15.35 o 
  -9   3   1      408.37      454.81     14.28 o 
  -8   3   1      173.92      168.33      4.72 o 
  -7   3   1     1106.06     1254.14     18.59 o 
  -6   3   1     1509.91     1545.94     25.02 o 
  -5   3   1        0.40       -0.03      0.69 o 
  -4   3   1      256.08      201.51      4.54 o 
  -3   3   1     2656.98     2542.45     36.31 o 
  -2   3   1      418.10      439.36      7.58 o 
   0   3   1      116.14       72.22      3.78 o 
   1   3   1      875.43      891.89     20.72 o 
   2   3   1       44.76       30.89      1.26 o 
   3   3   1      861.95      841.03     16.34 o 
   4   3   1      588.78      519.16      8.80 o 
   5   3   1     1409.20     1435.12     23.42 o 
   6   3   1      598.80      627.66     10.78 o 
   7   3   1      467.03      533.57     10.81 o 
   8   3   1      446.52      491.79     10.15 o 
   9   3   1       32.89       34.57      1.63 o 
  10   3   1       88.03       93.64      2.52 o 
  11   3   1      297.15      300.80      6.00 o 
  12   3   1       15.68       18.02      1.64 o 
  13   3   1      313.05      331.31      8.07 o 
  14   3   1       14.79        9.39      2.01 o 
  15   3   1       17.18       16.44      3.46 o 
  16   3   1       16.28       10.92      2.11 o 
  17   3   1       12.35       11.96      2.55 o 
  18   3   1       15.83       20.02      3.77 o 
 -18   4   1        3.73        6.19      3.03 o 
 -17   4   1        7.39        6.98      2.32 o 
 -16   4   1        8.56        4.53      2.65 o 
 -15   4   1        0.68        2.03      1.65 o 
 -14   4   1        6.59        3.69      1.38 o 
 -13   4   1       35.92       28.12      2.99 o 
 -12   4   1       71.90       75.28      2.83 o 
 -11   4   1       13.48       13.87      3.20 o 
 -10   4   1       64.83       45.80      3.37 o 
  -9   4   1      123.22      130.05      2.93 o 
  -8   4   1      244.75      228.18      4.25 o 
  -7   4   1      418.33      483.45      8.65 o 
  -6   4   1      144.29      140.05      2.83 o 
  -5   4   1     3479.89     3587.42     50.84 o 
  -4   4   1      497.92      485.70      7.56 o 
  -3   4   1     6780.54     7040.69    127.57 o 
  -2   4   1       32.73       18.88      1.24 o 
  -1   4   1      351.86      323.24     11.31 o 
   0   4   1     2218.36     2293.96     73.31 o 
   1   4   1       21.56       34.06      1.93 o 
   2   4   1       27.54       17.40      2.01 o 
   3   4   1        7.28        6.06      0.64 o 
   4   4   1        5.31        8.92      0.76 o 
   5   4   1     1679.90     1618.06     26.61 o 
   6   4   1      121.12      114.97      3.99 o 
   7   4   1       33.35       32.51      1.26 o 
   8   4   1      160.01      155.63      4.84 o 
   9   4   1       39.61       43.32      2.65 o 
  10   4   1      606.64      625.88     11.90 o 
  11   4   1       10.24        9.29      1.45 o 
  12   4   1      387.29      399.49     13.92 o 
  13   4   1      182.49      169.40      4.57 o 
  14   4   1       63.82       56.44      2.65 o 
  15   4   1      124.60      123.47      6.27 o 
  16   4   1        0.19        1.62      1.74 o 
  17   4   1        1.17        0.36      3.04 o 
  18   4   1        0.00        3.31      3.15 o 
 -18   5   1        0.55        1.81      3.32 o 
 -17   5   1        0.04        0.31      3.63 o 
 -16   5   1        9.68       11.50      1.79 o 
 -15   5   1        0.15       -1.20      1.63 o 
 -14   5   1      225.05      229.74     11.12 o 
 -13   5   1       16.74       15.09      1.52 o 
 -12   5   1      198.56      219.84      5.38 o 
 -11   5   1       17.92       16.85      1.35 o 
 -10   5   1        2.24       -0.73      1.36 o 
  -9   5   1        7.94        5.75      1.02 o 
  -8   5   1      552.23      621.58      9.92 o 
  -7   5   1     1578.10     1670.93     24.36 o 
  -6   5   1      151.82      147.40      3.00 o 
  -5   5   1      799.86      825.58     13.82 o 
  -4   5   1     1127.25     1203.35     22.62 o 
  -3   5   1       35.86       35.95      1.64 o 
  -2   5   1       59.87       40.62      2.68 o 
  -1   5   1      611.35      591.80     19.82 o 
   0   5   1      874.29      795.61     26.67 o 
   1   5   1      499.88      471.81     16.21 o 
   2   5   1      163.45      157.12      7.40 o 
   3   5   1     1573.26     1520.13     28.65 o 
   4   5   1      360.33      419.18     16.15 o 
   5   5   1        2.52        1.02      2.16 o 
   6   5   1      810.93      799.52     13.48 o 
   7   5   1      193.53      188.77      3.97 o 
   8   5   1      321.58      300.73     11.82 o 
   9   5   1        2.12        0.01      0.80 o 
  10   5   1       63.20       63.09      6.37 o 
  11   5   1      148.37      152.05      4.19 o 
  12   5   1      229.01      265.21      5.92 o 
  13   5   1        6.94        8.77      1.42 o 
  14   5   1      163.13      170.35      4.81 o 
  15   5   1        1.30        1.16      1.36 o 
  16   5   1       11.20       12.64      2.28 o 
  17   5   1       32.54       34.76      3.97 o 
 -18   6   1       11.13        7.21      3.15 o 
 -17   6   1       31.51       27.89      6.30 o 
 -16   6   1        0.02       -1.55      1.55 o 
 -15   6   1        0.05        0.84      1.64 o 
 -14   6   1        0.02        0.31      1.45 o 
 -13   6   1        4.92        1.87      1.58 o 
 -12   6   1       66.55       72.80      2.53 o 
 -11   6   1      616.17      648.86     11.47 o 
 -10   6   1       50.37       42.63      2.82 o 
  -9   6   1       16.86       18.48      1.34 o 
  -8   6   1       61.01       76.45      5.62 o 
  -7   6   1      156.75      143.99      3.99 o 
  -6   6   1     1374.87     1556.74     25.55 o 
  -5   6   1       58.27       73.77      4.76 o 
  -4   6   1      357.56      438.53      8.92 o 
  -3   6   1       88.08       93.64      2.65 o 
  -2   6   1      101.74       84.28      4.17 o 
  -1   6   1       16.73       13.56      2.11 o 
   0   6   1       83.61       54.78      3.76 o 
   1   6   1      466.33      410.17     14.68 o 
   2   6   1       13.97       14.45      1.87 o 
   3   6   1        0.36        2.15      2.76 o 
   4   6   1      122.44      139.84      3.58 o 
   5   6   1      425.54      423.77     15.85 o 
   6   6   1      107.16      110.65      3.15 o 
   7   6   1      686.27      697.79     31.38 o 
   8   6   1       31.35       27.38      2.20 o 
   9   6   1        5.99       11.24      2.49 o 
  10   6   1       69.41       57.61      2.05 o 
  11   6   1        4.60       10.21      1.70 o 
  12   6   1      111.25      120.61      3.81 o 
  13   6   1      372.93      398.48      8.60 o 
  14   6   1       28.50       29.08      1.99 o 
  15   6   1       39.91       38.27      2.43 o 
  16   6   1        7.16        3.54      2.07 o 
  17   6   1       19.11       17.16      3.33 o 
 -17   7   1        0.66        0.46      2.10 o 
 -16   7   1       33.20       30.21      2.48 o 
 -15   7   1       16.86       26.53      5.68 o 
 -14   7   1        4.31        5.38      1.56 o 
 -13   7   1       29.29       27.87      2.49 o 
 -12   7   1        2.74        2.01      3.09 o 
 -11   7   1      154.58      169.11      4.92 o 
 -10   7   1      131.75      129.48      3.30 o 
  -9   7   1      320.35      328.17      7.10 o 
  -8   7   1        3.95        1.99      1.23 o 
  -7   7   1       13.66       11.10      2.11 o 
  -6   7   1       10.56       13.11      1.42 o 
  -5   7   1       41.92       41.83      2.10 o 
  -4   7   1      309.99      319.45     11.65 o 
  -3   7   1       86.99       82.61      4.64 o 
  -2   7   1     1037.66     1231.74     40.33 o 
  -1   7   1        1.15       -0.17      1.78 o 
   0   7   1      385.12      424.93     15.58 o 
   1   7   1       39.15       39.91      3.60 o 
   2   7   1      194.55      190.36      8.18 o 
   3   7   1      267.60      349.29      9.43 o 
   4   7   1     1405.00     1419.98     27.16 o 
   5   7   1     2122.49     2294.21     43.06 o 
   6   7   1        4.78        3.14      0.82 o 
   7   7   1     1438.89     1623.45     31.28 o 
   8   7   1      498.69      550.74     11.79 o 
   9   7   1      189.80      207.98      7.57 o 
  10   7   1      420.56      443.65     11.21 o 
  11   7   1        1.81        4.04      0.96 o 
  12   7   1      403.43      425.91      9.90 o 
  13   7   1       71.29       80.55      3.29 o 
  14   7   1       28.64       30.19      2.13 o 
  15   7   1       14.96       10.97      1.75 o 
  16   7   1       16.98       14.23      2.51 o 
  17   7   1        7.08        2.42      2.02 o 
 -17   8   1       38.71       36.41      3.92 o 
 -16   8   1        0.32       -0.60      1.80 o 
 -15   8   1      189.88      219.68      6.53 o 
 -14   8   1       24.60       26.25      2.13 o 
 -13   8   1       24.47       22.97      1.67 o 
 -12   8   1        2.98        2.54      2.11 o 
 -11   8   1       36.89       30.95      2.20 o 
 -10   8   1      480.82      548.51     11.50 o 
  -9   8   1      252.57      253.04      6.09 o 
  -8   8   1      362.22      403.08      8.63 o 
  -7   8   1       56.86       53.52      4.05 o 
  -6   8   1       14.28       12.96      1.45 o 
  -5   8   1      385.56      456.59     10.15 o 
  -4   8   1        5.35        4.08      1.23 o 
  -3   8   1      228.12      243.21     10.20 o 
  -2   8   1      213.76      239.86     10.18 o 
  -1   8   1        4.76        5.55      1.61 o 
   0   8   1       63.12       56.83      2.81 o 
   1   8   1       69.59       81.06      4.82 o 
   2   8   1      126.42      128.37      7.10 o 
   3   8   1      159.63      172.25      7.62 o 
   4   8   1      110.98      109.31      3.94 o 
   5   8   1      370.64      393.38     18.57 o 
   6   8   1      218.46      211.63      7.33 o 
   7   8   1       63.20       57.72      6.61 o 
   8   8   1      153.10      151.86      4.39 o 
   9   8   1       96.57       78.81      3.49 o 
  10   8   1       79.94       72.63      7.42 o 
  11   8   1      197.14      210.50      8.69 o 
  12   8   1       29.58       26.23      2.68 o 
  13   8   1       43.47       47.74      3.58 o 
  14   8   1       16.53       13.70      3.15 o 
  15   8   1        0.02       -0.95      2.48 o 
  16   8   1        3.05        2.79      1.77 o 
 -16   9   1       31.65       30.49      4.82 o 
 -15   9   1       38.14       31.51      5.94 o 
 -14   9   1        4.55        5.59      2.12 o 
 -13   9   1       18.88       15.75      2.13 o 
 -12   9   1       45.64       54.35      2.87 o 
 -11   9   1       54.51       48.98      2.53 o 
 -10   9   1      447.95      478.48     11.17 o 
  -9   9   1      327.43      352.74      8.41 o 
  -8   9   1      409.56      435.52     14.95 o 
  -7   9   1       15.84       15.13      1.83 o 
  -6   9   1       78.30       76.38      8.97 o 
  -5   9   1      417.60      434.44      9.89 o 
  -4   9   1       56.85       50.81      2.73 o 
  -3   9   1      316.80      352.90     14.19 o 
  -2   9   1      503.04      508.84     17.87 o 
  -1   9   1        4.82        2.51      1.90 o 
   0   9   1      583.94      608.81     15.37 o 
   1   9   1      861.09      938.96     31.96 o 
   2   9   1        2.08       -2.32      3.61 o 
   3   9   1      546.61      518.14     19.46 o 
   4   9   1      218.23      228.42      5.69 o 
   5   9   1        0.16        1.19      0.90 o 
   6   9   1      973.35     1114.12     22.75 o 
   7   9   1       61.41       58.95      4.97 o 
   8   9   1        0.37        0.93      2.01 o 
   9   9   1      130.32      135.22      7.02 o 
  10   9   1      179.51      173.11      5.39 o 
  11   9   1        5.02        4.83      1.78 o 
  12   9   1       48.59       48.60      3.10 o 
  13   9   1        3.00        1.41      2.83 o 
  14   9   1        7.56        3.73      2.72 o 
  15   9   1        0.24        5.23      3.66 o 
  16   9   1       11.68       13.66      4.93 o 
 -15  10   1        2.89        1.70      3.71 o 
 -14  10   1       17.45       17.23      2.54 o 
 -13  10   1        1.08       -0.54      1.83 o 
 -12  10   1       26.21       26.98      2.52 o 
 -11  10   1       19.49       20.19      3.69 o 
 -10  10   1        0.64       -1.69      1.69 o 
  -9  10   1        0.02       -1.76      1.76 o 
  -8  10   1       33.26       30.80      2.38 o 
  -7  10   1       12.06       11.95      1.85 o 
  -6  10   1        5.08        4.53      2.47 o 
  -5  10   1       58.19       49.20      3.15 o 
  -4  10   1      115.45      111.04      4.65 o 
  -3  10   1      123.46      120.20      6.68 o 
  -2  10   1       52.27       61.27      4.47 o 
  -1  10   1      437.67      486.14     12.77 o 
   0  10   1       15.78       19.94      2.32 o 
   1  10   1      360.86      404.28     15.78 o 
   2  10   1      126.81      140.76      8.00 o 
   3  10   1       47.45       36.67      3.94 o 
   4  10   1       54.19       41.25      2.50 o 
   5  10   1        1.35        0.29      1.30 o 
   6  10   1      116.74      113.56      3.78 o 
   7  10   1      388.63      413.07     10.88 o 
   8  10   1       49.16       44.80      2.50 o 
   9  10   1      195.27      199.87      5.83 o 
  10  10   1       18.30       14.20      2.92 o 
  11  10   1       14.30       11.80      1.76 o 
  12  10   1       21.14       14.96      3.07 o 
  13  10   1       22.03       17.53      3.71 o 
  14  10   1       14.85       10.60      4.46 o 
  15  10   1        7.32        3.85      3.84 o 
 -15  11   1        3.00        3.76      5.43 o 
 -14  11   1       22.00       15.49      3.44 o 
 -13  11   1        1.94        3.44      2.57 o 
 -12  11   1       34.16       25.78      2.60 o 
 -11  11   1       16.70       17.62      2.14 o 
 -10  11   1       85.28       92.04      7.79 o 
  -9  11   1      100.22       96.60      3.57 o 
  -8  11   1      529.34      609.05     13.10 o 
  -7  11   1      556.53      579.07     28.07 o 
  -6  11   1       22.29       27.23      2.42 o 
  -5  11   1        3.14        1.21      2.17 o 
  -4  11   1       25.04       23.91      2.40 o 
  -3  11   1      366.68      380.80     17.10 o 
  -2  11   1       97.98      105.07      4.54 o 
  -1  11   1        7.40        3.59      2.42 o 
   0  11   1        0.08        0.70      2.05 o 
   1  11   1       43.72       45.44      3.21 o 
   2  11   1        1.34       -0.86      4.33 o 
   3  11   1        0.09       -3.34      3.34 o 
   4  11   1        2.38        2.05      1.83 o 
   5  11   1        3.13        3.45      1.71 o 
   6  11   1      112.38      116.12      4.04 o 
   7  11   1       24.58       27.12      2.95 o 
   8  11   1       72.89       65.90      3.63 o 
   9  11   1        5.82        8.09      2.05 o 
  10  11   1      126.49      134.85      4.73 o 
  11  11   1        2.06        3.22      2.55 o 
  12  11   1        6.59        7.15      3.79 o 
  13  11   1        4.35        2.17      2.64 o 
  14  11   1        0.51        4.25      5.06 o 
 -14  12   1        0.94        8.24      4.72 o 
 -13  12   1       19.91       19.54      6.24 o 
 -12  12   1       24.53       22.63      2.38 o 
 -11  12   1        0.16       -1.09      2.32 o 
 -10  12   1      120.70      128.30      6.10 o 
  -9  12   1       21.28       17.25      2.11 o 
  -8  12   1        9.32        5.16      1.81 o 
  -7  12   1        1.50       -1.77      1.77 o 
  -6  12   1        9.40        5.56      2.07 o 
  -5  12   1        2.10       -0.44      2.27 o 
  -4  12   1       24.33       26.37      2.75 o 
  -3  12   1       27.18       30.14      4.19 o 
  -2  12   1      465.03      490.63     14.61 o 
  -1  12   1        1.78       -0.11      2.11 o 
   0  12   1      377.11      411.76     12.05 o 
   1  12   1       67.13       70.60      4.15 o 
   2  12   1        9.48       13.31      3.57 o 
   3  12   1       74.68       70.14      5.96 o 
   4  12   1        8.75        7.20      1.65 o 
   5  12   1       52.60       45.51      2.82 o 
   6  12   1      357.53      398.80     12.40 o 
   7  12   1       34.99       31.16      2.29 o 
   8  12   1      281.30      326.96     16.14 o 
   9  12   1        2.76        3.78      2.99 o 
  10  12   1        0.42       -0.56      1.40 o 
  11  12   1        0.40       -3.20      3.20 o 
  12  12   1        1.65        4.11      3.74 o 
  13  12   1        0.00       -0.10      3.58 o 
 -13  13   1        0.03        1.60      3.74 o 
 -12  13   1        0.04       -2.23      2.96 o 
 -11  13   1        3.77        7.07      2.32 o 
 -10  13   1      118.19      121.00      4.81 o 
  -9  13   1       64.09       58.17      3.13 o 
  -8  13   1        1.62        2.24      1.85 o 
  -7  13   1       26.10       22.95      3.29 o 
  -6  13   1        0.96        0.91      2.38 o 
  -5  13   1       64.61       66.90      4.19 o 
  -4  13   1      162.28      166.29      6.57 o 
  -3  13   1        0.65        0.67      2.30 o 
  -2  13   1      203.72      220.60      8.13 o 
  -1  13   1       14.50        9.04      2.48 o 
   0  13   1        0.02       -1.08      2.67 o 
   1  13   1      264.31      267.20      9.08 o 
   2  13   1        1.62        0.63      2.18 o 
   3  13   1       46.88       43.44      6.33 o 
   4  13   1       68.21       77.10      4.15 o 
   5  13   1       39.68       33.96      2.64 o 
   6  13   1      417.05      443.21     13.98 o 
   7  13   1        6.12        6.90      2.02 o 
   8  13   1      137.31      147.69      5.34 o 
   9  13   1        8.50        0.70      6.74 o 
  10  13   1        0.62       -6.06      6.49 o 
  11  13   1        0.31       -2.77      4.83 o 
  12  13   1        3.55        8.48      3.89 o 
 -11  14   1       24.33       21.25      7.61 o 
 -10  14   1        8.40        9.17      2.34 o 
  -9  14   1       28.81       29.55      2.91 o 
  -8  14   1       34.30       40.42      3.29 o 
  -7  14   1        1.84       -0.37      2.61 o 
  -6  14   1       43.84       37.89      3.61 o 
  -5  14   1       26.82       23.11      3.27 o 
  -4  14   1      305.93      335.66     12.25 o 
  -3  14   1       10.40       14.50      2.95 o 
  -2  14   1       46.35       37.83      3.91 o 
  -1  14   1      191.14      200.40      8.03 o 
   0  14   1        2.46       -1.34      2.32 o 
   1  14   1       10.38       11.35      2.81 o 
   2  14   1        3.87        2.60      2.52 o 
   3  14   1      311.05      349.56     17.73 o 
   4  14   1       22.29       18.75      2.77 o 
   5  14   1      456.64      518.91     16.82 o 
   6  14   1        4.03       -0.80      2.05 o 
   7  14   1      109.49      114.47      5.84 o 
   8  14   1       20.80       10.44      6.59 o 
   9  14   1       23.61       25.37      5.59 o 
  10  14   1        6.26        9.33      5.26 o 
  11  14   1       28.66       33.66      7.57 o 
 -10  15   1       38.77       42.13      5.91 o 
  -9  15   1        9.58        4.51      3.71 o 
  -8  15   1        0.18        2.05      2.71 o 
  -7  15   1       21.16       18.28      3.32 o 
  -6  15   1        1.79        0.83      2.78 o 
  -5  15   1       14.88       17.60      3.42 o 
  -4  15   1       62.50       56.12      3.65 o 
  -3  15   1      119.61      128.87      6.55 o 
  -2  15   1       10.57        2.14      2.74 o 
  -1  15   1       21.01       25.31      3.86 o 
   0  15   1       97.86      104.23      5.88 o 
   1  15   1       16.07       18.68      3.12 o 
   2  15   1      154.57      191.74      8.40 o 
   3  15   1       25.46       28.85      3.69 o 
   4  15   1        0.33       -1.68      1.97 o 
   5  15   1        0.58        2.02      1.97 o 
   6  15   1       30.06       23.38      2.98 o 
   7  15   1        2.20       -6.05      6.05 o 
   8  15   1       10.06        8.78      5.40 o 
   9  15   1        2.03        3.09      5.10 o 
  10  15   1        0.24       -0.78      5.99 o 
  -8  16   1        1.65        3.56      3.34 o 
  -7  16   1       14.69        9.70      2.77 o 
  -6  16   1        1.50        0.53      2.74 o 
  -5  16   1       13.33       13.49      2.74 o 
  -4  16   1       46.77       42.98      3.81 o 
  -3  16   1       44.10       46.66      4.71 o 
  -2  16   1        2.42        5.73      3.14 o 
  -1  16   1        0.91       -3.18      3.18 o 
   0  16   1        1.30        0.29      2.81 o 
   1  16   1        3.02        2.65      2.98 o 
   2  16   1       49.83       67.36      5.91 o 
   3  16   1       20.04       21.85      4.22 o 
   4  16   1      259.41      282.30     12.20 o 
   5  16   1        7.85       13.73      5.19 o 
   6  16   1       11.84        7.12      5.06 o 
   7  16   1        3.39        8.14      7.61 o 
   8  16   1       10.80       -1.71      5.40 o 
  -6  17   1        2.12       -3.49      3.49 o 
  -5  17   1        3.26        3.89      3.15 o 
  -4  17   1        8.89        0.98      2.42 o 
  -3  17   1        4.22        0.63      3.14 o 
  -2  17   1        1.87        5.20      3.54 o 
  -1  17   1        0.08        8.60      3.81 o 
   0  17   1       30.68       26.70      4.06 o 
   1  17   1       58.16       57.93      5.69 o 
   2  17   1        5.10        7.26      3.88 o 
   3  17   1       16.72       13.23      3.78 o 
   4  17   1        1.12        6.83      4.81 o 
   5  17   1        1.40        1.54      3.52 o 
 -19   0   2        0.15       -4.46      6.22 o 
 -18   0   2       19.86       16.37      3.71 o 
 -17   0   2        6.71        4.49      2.92 o 
 -16   0   2        0.04        0.14      3.44 o 
 -15   0   2       11.14        8.46      2.68 o 
 -14   0   2        4.37        0.29      1.83 o 
 -13   0   2      129.60      113.66      4.34 o 
 -12   0   2       12.88       14.29      1.81 o 
 -11   0   2      108.69       96.88      3.64 o 
 -10   0   2      198.16      182.32      5.32 o 
  -9   0   2      621.30      746.22     15.40 o 
  -8   0   2      246.00      272.87      6.30 o 
  -7   0   2      167.61      166.37      4.16 o 
  -6   0   2      301.99      250.47      5.81 o 
  -5   0   2     1775.67     1681.31     31.66 o 
  -4   0   2       24.32       15.57      1.51 o 
  -3   0   2      123.21       72.76      2.53 o 
  -2   0   2     1870.53     1643.99     37.66 o 
  -1   0   2     7208.24     7386.84    230.07 o 
   0   0   2      597.67      447.24     14.48 o 
   1   0   2     2750.11     2704.40     60.76 o 
   2   0   2      835.93      725.41     16.97 o 
   3   0   2     9783.12     9751.47    214.69 o 
   4   0   2     3039.77     3093.34     70.28 o 
   5   0   2       40.66       37.29      2.34 o 
   6   0   2     2028.21     1989.37     46.05 o 
   7   0   2     3307.55     3670.04    118.65 o 
   8   0   2      519.54      482.58     12.48 o 
   9   0   2     1578.34     1556.13     37.80 o 
  10   0   2        4.68        5.89      1.74 o 
  11   0   2      228.78      218.96      7.18 o 
  12   0   2      145.20      152.99      5.94 o 
  13   0   2      202.94      233.90      8.63 o 
  14   0   2      241.34      270.38     10.03 o 
  15   0   2       47.16       40.23      4.04 o 
  16   0   2       28.76       21.74      3.19 o 
  17   0   2        7.42        6.46      3.28 o 
  18   0   2        1.11        2.07      5.08 o 
 -19   1   2        6.96        6.32      3.97 o 
 -18   1   2       26.50       28.71      3.35 o 
 -17   1   2        6.11        4.10      2.33 o 
 -16   1   2       19.81       13.92      2.51 o 
 -15   1   2        5.74        4.03      1.53 o 
 -14   1   2        0.01        1.42      1.65 o 
 -13   1   2       37.84       35.48      2.12 o 
 -12   1   2      122.26      128.88      3.12 o 
 -11   1   2       16.19       18.83      3.32 o 
 -10   1   2     1390.33     1598.98     24.34 o 
  -9   1   2      122.06      123.06      3.95 o 
  -8   1   2       69.10       78.88      1.90 o 
  -7   1   2      125.31      100.95      2.43 o 
  -6   1   2      145.75      156.43      3.01 o 
  -5   1   2      371.46      381.86      6.14 o 
  -4   1   2     1578.23     1348.70     19.88 o 
  -3   1   2     1545.86     1485.32     21.76 o 
  -2   1   2     4436.21     4541.51     71.79 o 
  -1   1   2     1760.05     1815.71     33.80 o 
   0   1   2      892.18      785.71     12.82 o 
   2   1   2     1108.55      993.97     19.05 o 
   3   1   2      465.89      396.67      8.20 o 
   4   1   2     2943.72     2948.10     54.45 o 
   5   1   2      697.83      700.75     29.90 o 
   6   1   2      347.76      317.06     17.39 o 
   7   1   2      244.70      275.96      5.28 o 
   8   1   2      970.93      923.05     16.36 o 
   9   1   2      129.81      134.80      3.01 o 
  10   1   2      286.97      255.13      5.56 o 
  11   1   2      181.96      215.91      6.14 o 
  12   1   2      322.35      360.79     19.58 o 
  13   1   2       55.86       54.03      2.60 o 
  14   1   2       41.26       40.39      2.56 o 
  15   1   2       37.17       31.85      2.46 o 
  16   1   2       66.87       72.38      4.02 o 
  17   1   2       13.13       11.08      3.11 o 
  18   1   2       22.36       19.86      4.14 o 
 -18   2   2       23.02       24.11      2.85 o 
 -17   2   2       51.43       57.56      3.63 o 
 -16   2   2       96.97       95.98      7.06 o 
 -15   2   2       50.68       49.90      2.64 o 
 -14   2   2       77.97       77.05      3.00 o 
 -13   2   2       87.79       73.64      2.68 o 
 -12   2   2      160.97      145.19      3.77 o 
 -11   2   2        4.48        3.66      1.38 o 
 -10   2   2       23.70       23.72      1.39 o 
  -9   2   2        4.21        5.21      1.31 o 
  -8   2   2     5453.77     6271.89     88.38 o 
  -7   2   2     3313.30     3475.73     45.17 o 
  -6   2   2      265.34      259.97      4.18 o 
  -5   2   2     3083.93     2984.01     38.95 o 
  -4   2   2        6.21        2.81      0.63 o 
  -3   2   2     5033.35     5061.91     65.00 o 
   0   2   2     6876.07     6876.69    106.57 o 
   1   2   2      661.85      629.79     10.41 o 
   2   2   2       41.19       33.28      4.44 o 
   3   2   2     2260.98     2272.51     51.38 o 
   4   2   2     2242.98     2181.21     40.65 o 
   5   2   2     1097.10      990.04     16.42 o 
   6   2   2      129.84      110.63      3.79 o 
   7   2   2      139.38      146.31      3.39 o 
   8   2   2      125.04      139.41      3.41 o 
   9   2   2       15.81       15.98      1.63 o 
  10   2   2       69.78       62.36      2.20 o 
  11   2   2     1151.68     1307.34     23.57 o 
  12   2   2      160.97      155.38      4.42 o 
  13   2   2      146.12      163.33      5.97 o 
  14   2   2        5.87        5.23      1.94 o 
  15   2   2        2.58        5.10      1.66 o 
  16   2   2       11.17        7.43      1.92 o 
  17   2   2        9.13       10.35      2.88 o 
  18   2   2       13.51       11.64      7.84 o 
 -18   3   2       28.28       26.85      3.61 o 
 -17   3   2        0.05       -0.26      2.03 o 
 -16   3   2       16.11       10.84      1.98 o 
 -15   3   2       12.46        9.64      1.90 o 
 -14   3   2        0.10       -0.59      1.35 o 
 -13   3   2      720.82      843.66     15.92 o 
 -12   3   2      946.93     1082.22     18.56 o 
 -11   3   2      214.12      224.32      7.45 o 
 -10   3   2       15.99       15.31      1.26 o 
  -9   3   2      352.22      305.01      5.53 o 
  -8   3   2      336.93      333.98     11.57 o 
  -7   3   2     1262.78     1282.78     17.36 o 
  -6   3   2      253.75      259.11      4.20 o 
  -5   3   2     7090.01     7730.69     98.80 o 
  -4   3   2      805.61      746.93     10.27 o 
  -3   3   2       47.44       53.80      1.30 o 
  -2   3   2      170.80      151.48      2.80 o 
   1   3   2     1295.00     1162.96     21.68 o 
   2   3   2     1021.02      973.04     24.30 o 
   3   3   2       76.29       79.29      2.85 o 
   4   3   2      883.78      868.16     24.73 o 
   5   3   2       15.08       18.94      1.02 o 
   6   3   2     1427.79     1418.77     39.99 o 
   7   3   2      989.95     1165.17     19.36 o 
   8   3   2     1810.49     1800.91     29.51 o 
   9   3   2      222.50      234.81      5.01 o 
  10   3   2      349.26      361.15      7.64 o 
  11   3   2       10.90        9.71      1.96 o 
  12   3   2      756.06      796.12     14.33 o 
  13   3   2        1.56        0.00      1.21 o 
  14   3   2       62.93       56.29      2.85 o 
  15   3   2       80.58       74.47      3.49 o 
  16   3   2       37.64       32.69      5.36 o 
  17   3   2       35.72       41.40      3.86 o 
 -18   4   2        0.32       -2.81      2.81 o 
 -17   4   2       28.74       31.51      2.81 o 
 -16   4   2       33.67       40.10      2.58 o 
 -15   4   2       57.46       56.71      2.65 o 
 -14   4   2      458.70      505.30     10.73 o 
 -13   4   2       17.94       12.14      1.50 o 
 -12   4   2        4.85        7.09      1.72 o 
 -11   4   2       25.25       22.42      1.62 o 
 -10   4   2       58.57       70.65      2.26 o 
  -9   4   2       45.92       36.31      3.50 o 
  -8   4   2      684.80      695.40     11.04 o 
  -7   4   2      117.17       98.40      2.41 o 
  -6   4   2      834.65      802.14     12.58 o 
  -5   4   2      514.68      518.54      8.06 o 
  -4   4   2     1368.06     1390.90     22.77 o 
  -3   4   2       32.11       28.40      2.00 o 
  -2   4   2      224.62      185.71      4.27 o 
  -1   4   2      182.87      166.99      4.98 o 
   0   4   2     2387.69     2321.61     52.51 o 
   1   4   2     5947.97     6101.37    158.45 o 
   2   4   2     4556.76     4673.40    104.49 o 
   3   4   2     2127.66     1888.55     43.42 o 
   4   4   2      954.98     1061.69     25.30 o 
   5   4   2      302.16      255.72     13.99 o 
   6   4   2     3789.54     4198.41     77.29 o 
   7   4   2       46.97       55.32      6.46 o 
   8   4   2      461.65      493.38     10.42 o 
   9   4   2      957.24     1024.28     21.89 o 
  10   4   2      863.01      936.29     17.10 o 
  11   4   2      165.73      173.24      4.18 o 
  12   4   2       28.01       26.95      1.80 o 
  13   4   2      225.65      243.36      5.58 o 
  14   4   2        3.94        7.48      1.68 o 
  15   4   2        8.46        7.15      1.91 o 
  16   4   2        0.56       -0.11      2.16 o 
  17   4   2        8.16        4.09      2.16 o 
 -18   5   2       12.09       12.24      2.97 o 
 -17   5   2       26.88       27.34      2.86 o 
 -16   5   2        0.23       -1.42      1.73 o 
 -15   5   2       45.90       45.09      2.49 o 
 -14   5   2        2.19        0.54      1.43 o 
 -13   5   2       11.47       11.87      1.70 o 
 -12   5   2       28.94       27.28      1.82 o 
 -11   5   2      667.48      725.04     12.67 o 
 -10   5   2      485.07      480.94      8.63 o 
  -9   5   2       13.03       14.19      1.37 o 
  -8   5   2        0.43        1.59      1.09 o 
  -7   5   2      432.60      410.40     10.57 o 
  -6   5   2      297.37      349.02      5.84 o 
  -5   5   2     1137.41     1187.80     24.51 o 
  -4   5   2     1638.51     1617.35     30.14 o 
  -3   5   2     8565.33     9630.09    149.29 o 
  -2   5   2      383.60      430.87     10.66 o 
  -1   5   2      146.25      100.84      2.65 o 
   0   5   2       20.98       18.69      1.21 o 
   1   5   2      864.88      917.83     17.57 o 
   2   5   2      987.76      943.72     26.21 o 
   3   5   2       29.14       28.26      5.41 o 
   4   5   2     1581.02     1693.18     39.05 o 
   5   5   2      386.41      326.56     13.43 o 
   6   5   2      225.38      189.47     13.28 o 
   7   5   2     1020.86     1058.66     20.69 o 
   8   5   2      172.58      177.48      4.79 o 
   9   5   2      265.19      269.23     12.08 o 
  10   5   2      315.59      333.25     15.92 o 
  11   5   2      122.04      127.86      7.26 o 
  12   5   2        2.42        0.68      1.02 o 
  13   5   2      383.93      392.68     10.80 o 
  14   5   2       90.28       90.69      3.35 o 
  15   5   2       10.44       15.64      1.99 o 
  16   5   2       65.05       69.38     10.33 o 
  17   5   2        4.79        1.10      4.94 o 
 -18   6   2        2.51        7.89      5.43 o 
 -17   6   2        1.01        2.08      2.46 o 
 -16   6   2       58.73       65.18      3.67 o 
 -15   6   2       47.52       48.79      2.66 o 
 -14   6   2        9.18       11.13      1.64 o 
 -13   6   2       20.78       16.73      1.58 o 
 -12   6   2      320.86      331.17      7.20 o 
 -11   6   2       53.55       50.65      2.30 o 
 -10   6   2      208.44      228.43      7.85 o 
  -9   6   2        1.36        2.12      1.91 o 
  -8   6   2       41.92       35.08      1.54 o 
  -7   6   2       25.44       34.39      1.71 o 
  -6   6   2      120.08      111.29      2.94 o 
  -5   6   2       86.61      105.56      7.28 o 
  -4   6   2     2651.14     2711.86     49.75 o 
  -3   6   2      108.75      119.40      3.24 o 
  -2   6   2     1175.50     1212.45     38.67 o 
  -1   6   2      440.08      398.51     10.08 o 
   0   6   2      502.99      458.61     11.52 o 
   1   6   2      285.21      274.28      7.51 o 
   2   6   2     2204.58     2172.42     51.93 o 
   3   6   2     3297.25     3448.96     53.91 o 
   4   6   2       68.62       40.35      6.83 o 
   5   6   2      335.37      305.72      8.70 o 
   6   6   2      112.52      106.84      4.35 o 
   7   6   2        2.60        0.40      2.37 o 
   8   6   2       58.04       46.01      4.96 o 
   9   6   2      488.28      492.05     10.82 o 
  10   6   2      564.94      586.36     13.23 o 
  11   6   2      485.80      530.24     15.54 o 
  12   6   2       55.10       50.67      2.13 o 
  13   6   2      730.59      831.68     15.71 o 
  14   6   2       25.69       23.32      1.83 o 
  15   6   2        0.86        3.71      1.50 o 
  16   6   2       36.39       39.33      3.26 o 
  17   6   2        4.75        7.12      3.32 o 
 -17   7   2        0.25       -0.33      2.20 o 
 -16   7   2       14.34       12.94      3.02 o 
 -15   7   2        8.31        4.90      1.67 o 
 -14   7   2        3.44        2.25      1.85 o 
 -13   7   2       87.50       96.55      4.69 o 
 -12   7   2       44.41       48.58      3.66 o 
 -11   7   2     1047.41     1225.99     20.63 o 
 -10   7   2        0.11        3.47      1.55 o 
  -9   7   2       91.56       85.17      2.91 o 
  -8   7   2      113.30      120.58      8.37 o 
  -7   7   2      249.86      240.45      5.32 o 
  -6   7   2      141.50      155.95      3.72 o 
  -5   7   2      191.79      143.92      5.76 o 
  -4   7   2       48.50       45.09      1.87 o 
  -3   7   2     1300.27     1310.40     25.33 o 
  -2   7   2      154.88      176.94      5.15 o 
  -1   7   2       31.17       13.50      1.78 o 
   0   7   2     2213.90     2176.50     69.97 o 
   1   7   2     2312.60     2400.27     77.95 o 
   2   7   2        2.26        0.01      1.84 o 
   3   7   2      216.11      236.35      7.16 o 
   4   7   2       69.36       73.51      3.67 o 
   5   7   2     1581.73     1709.54     49.43 o 
   6   7   2      126.64      109.65      7.52 o 
   7   7   2      252.05      215.04      9.77 o 
   8   7   2      989.24     1080.60     38.25 o 
   9   7   2       48.07       47.95      7.78 o 
  10   7   2       78.66       79.31      4.66 o 
  11   7   2       82.90       91.73      5.43 o 
  12   7   2       69.14       61.13      5.03 o 
  13   7   2       26.11       27.51      1.82 o 
  14   7   2       10.15        9.26      1.61 o 
  15   7   2      112.23      121.92      4.95 o 
  16   7   2        6.70        5.40      3.47 o 
 -17   8   2       12.99       10.75      2.61 o 
 -16   8   2       16.42       14.99      2.08 o 
 -15   8   2        3.73        4.84      1.66 o 
 -14   8   2       35.51       39.11      3.81 o 
 -13   8   2       66.03       71.63      2.90 o 
 -12   8   2       40.65       44.00      2.72 o 
 -11   8   2       38.97       35.62      2.75 o 
 -10   8   2        1.49        0.93      1.60 o 
  -9   8   2      218.22      242.28      5.95 o 
  -8   8   2      360.37      361.04      7.94 o 
  -7   8   2      274.57      286.67      6.20 o 
  -6   8   2     1161.25     1257.19     30.82 o 
  -5   8   2      525.98      576.13     14.27 o 
  -4   8   2      160.87      151.16      4.27 o 
  -3   8   2      145.32      164.54      5.54 o 
  -2   8   2      190.83      226.39      6.43 o 
  -1   8   2        3.00       12.66      1.68 o 
   0   8   2      103.33       90.76      5.25 o 
   1   8   2      214.54      216.88      9.24 o 
   2   8   2     1077.87      993.85     33.80 o 
   3   8   2      282.13      276.63      8.11 o 
   4   8   2     1536.95     1676.54     31.78 o 
   5   8   2      935.84     1025.65     20.10 o 
   6   8   2       10.76        3.30      2.40 o 
   7   8   2        6.57        9.27      3.24 o 
   8   8   2        9.82        9.68      4.86 o 
   9   8   2      306.81      336.38     11.90 o 
  10   8   2        4.51        5.44      2.55 o 
  11   8   2      167.82      172.01      7.54 o 
  12   8   2       34.08       36.60      9.36 o 
  13   8   2       88.78       92.72      6.53 o 
  14   8   2        2.07        0.82      2.78 o 
  15   8   2       13.90       16.61      4.02 o 
  16   8   2        1.38       -2.05      4.25 o 
 -16   9   2       32.01       30.43      4.39 o 
 -15   9   2       22.01       26.91      3.17 o 
 -14   9   2        1.28        2.16      2.04 o 
 -13   9   2       36.36       32.51      2.63 o 
 -12   9   2       15.10       17.46      2.34 o 
 -11   9   2        0.50        0.90      1.45 o 
 -10   9   2       91.00       96.79      6.95 o 
  -9   9   2      733.94      893.95     17.65 o 
  -8   9   2       41.89       49.98      7.95 o 
  -7   9   2        5.06        6.41      1.59 o 
  -6   9   2      155.46      140.79      3.91 o 
  -5   9   2       86.32       74.66      3.00 o 
  -4   9   2        0.25       -0.98      1.33 o 
  -3   9   2      634.32      650.72     17.15 o 
  -2   9   2      188.15      188.13      6.20 o 
  -1   9   2      416.01      376.07      9.90 o 
   0   9   2       84.24       79.15      3.53 o 
   1   9   2      205.98      210.21      9.09 o 
   2   9   2        2.14       -0.67      2.70 o 
   3   9   2       28.87       23.04      4.75 o 
   4   9   2        0.54       -1.03      1.86 o 
   5   9   2      665.07      632.69     14.89 o 
   6   9   2      572.47      604.61     23.98 o 
   7   9   2       92.55       85.55      2.54 o 
   8   9   2       39.07       36.86      4.11 o 
   9   9   2       18.82       19.63      4.38 o 
  10   9   2        4.06        2.50      8.30 o 
  11   9   2        7.48        6.20      2.94 o 
  12   9   2       80.39       92.28      5.95 o 
  13   9   2       76.83       89.01      8.10 o 
  14   9   2       10.41       15.40      3.07 o 
  15   9   2       49.28       41.20      5.62 o 
 -15  10   2       53.38       60.62      4.21 o 
 -14  10   2       11.33       10.97      2.82 o 
 -13  10   2       62.11       67.71      4.93 o 
 -12  10   2       33.54       39.97      5.99 o 
 -11  10   2      173.81      160.97      5.07 o 
 -10  10   2        0.64        0.26      1.66 o 
  -9  10   2      100.88      110.02      3.77 o 
  -8  10   2      264.85      290.55      7.38 o 
  -7  10   2      126.49      130.62      3.95 o 
  -6  10   2      293.35      303.26      8.15 o 
  -5  10   2       61.35       73.73      2.93 o 
  -4  10   2        0.26        0.68      1.45 o 
  -3  10   2       87.49       75.48      5.30 o 
  -2  10   2       87.97       97.23      4.45 o 
  -1  10   2       20.94       20.57      2.61 o 
   0  10   2      323.35      289.08      8.67 o 
   1  10   2       44.61       41.26      4.07 o 
   2  10   2      208.87      191.26      9.59 o 
   3  10   2      931.12      978.49     35.33 o 
   4  10   2       88.15       88.62      3.54 o 
   5  10   2        1.35        1.67      0.90 o 
   6  10   2       23.91       24.28      1.46 o 
   7  10   2      125.89      121.45      3.57 o 
   8  10   2      151.33      152.20      6.39 o 
   9  10   2      223.38      238.11     21.43 o 
  10  10   2      177.05      174.27      7.93 o 
  11  10   2      102.44      116.76      6.78 o 
  12  10   2       17.01       19.51      3.78 o 
  13  10   2       64.51       62.23      5.89 o 
  14  10   2        3.86        1.77      4.06 o 
 -15  11   2        0.02       -5.89      6.62 o 
 -14  11   2        5.64        2.01      2.31 o 
 -13  11   2       33.84       24.18      2.75 o 
 -12  11   2        1.84        2.63      2.25 o 
 -11  11   2       39.12       45.38      4.42 o 
 -10  11   2      123.33      148.24      7.49 o 
  -9  11   2       21.92       25.05      2.51 o 
  -8  11   2       10.66        1.76      1.64 o 
  -7  11   2       72.19       68.08      3.15 o 
  -6  11   2        7.60        2.92      1.53 o 
  -5  11   2        5.65        7.99      1.83 o 
  -4  11   2       13.35       10.58      1.71 o 
  -3  11   2     1489.69     1671.98     59.21 o 
  -2  11   2      811.28      878.03     22.29 o 
  -1  11   2        0.40       -1.87      1.87 o 
   0  11   2      134.89      137.55      5.57 o 
   1  11   2       30.86       33.18      5.36 o 
   2  11   2      258.90      262.09     13.42 o 
   3  11   2       41.74       43.08      5.02 o 
   4  11   2        0.55        3.14      1.41 o 
   5  11   2      453.73      482.65     13.73 o 
   6  11   2      374.01      422.17     10.26 o 
   7  11   2       26.78       18.41      5.02 o 
   8  11   2      354.12      391.05     24.92 o 
   9  11   2        4.46        9.02      3.43 o 
  10  11   2        8.32        6.69      4.47 o 
  11  11   2        2.51        4.13      3.59 o 
  12  11   2       10.83       11.04      3.53 o 
  13  11   2       58.80       66.91      8.07 o 
  14  11   2       42.26       32.91      5.59 o 
 -14  12   2       38.02       41.73      4.55 o 
 -13  12   2       32.94       34.46      4.38 o 
 -12  12   2        4.46        1.57      1.90 o 
 -11  12   2       39.12       37.24      3.80 o 
 -10  12   2        6.50        0.74      3.95 o 
  -9  12   2       19.22       13.39      1.97 o 
  -8  12   2       89.42       87.86      3.91 o 
  -7  12   2      122.21      131.93      4.94 o 
  -6  12   2      181.81      198.34      6.26 o 
  -5  12   2      643.75      736.01     17.63 o 
  -4  12   2      765.43      922.00     20.84 o 
  -3  12   2       22.85       28.91      2.85 o 
  -2  12   2       29.46       19.71      3.01 o 
  -1  12   2      244.25      235.39      7.99 o 
   0  12   2        2.91        2.84      2.32 o 
   1  12   2      108.43      115.68      5.34 o 
   2  12   2       81.13       77.13      6.32 o 
   3  12   2       61.97       58.50      5.65 o 
   4  12   2      227.83      277.48      8.53 o 
   5  12   2       49.83       50.53      2.81 o 
   6  12   2        0.53        0.17      1.08 o 
   7  12   2        3.49        2.37      0.83 o 
   8  12   2        0.01        0.44      2.27 o 
   9  12   2       73.46       80.74      5.68 o 
  10  12   2       50.30       40.39      4.61 o 
  11  12   2      157.99      182.28      9.56 o 
  12  12   2       52.11       48.37      7.77 o 
  13  12   2        7.00        8.41      6.05 o 
 -13  13   2       10.52        3.98      3.99 o 
 -12  13   2       56.45       43.09      3.74 o 
 -11  13   2       90.86       91.49      4.60 o 
 -10  13   2        0.46        0.53      2.27 o 
  -9  13   2        2.53       -1.57      2.18 o 
  -8  13   2       28.83       28.28      2.70 o 
  -7  13   2        3.28        2.71      1.97 o 
  -6  13   2        0.67        0.11      1.80 o 
  -5  13   2        2.21       -1.34      1.80 o 
  -4  13   2       40.67       35.92      2.51 o 
  -3  13   2       15.32        9.51      2.58 o 
  -2  13   2      919.43     1060.13     29.44 o 
  -1  13   2      480.93      547.68     16.13 o 
   0  13   2       10.98       11.15      2.50 o 
   1  13   2       19.03       26.77      3.08 o 
   2  13   2        6.90        8.29      2.51 o 
   3  13   2      389.13      417.27     20.13 o 
   4  13   2      145.03      130.95      5.40 o 
   5  13   2      126.10      136.87      5.55 o 
   6  13   2      303.62      332.00     10.79 o 
   7  13   2        3.56        2.89      1.03 o 
   8  13   2       27.05       28.05      5.68 o 
   9  13   2        2.49        5.69      3.57 o 
  10  13   2       14.36       15.49      5.18 o 
  11  13   2       16.77       20.08      8.56 o 
  12  13   2        3.21       -1.55      5.42 o 
 -11  14   2        2.59        3.58      2.99 o 
 -10  14   2       15.61        8.78      2.57 o 
  -9  14   2        9.78        6.66      2.27 o 
  -8  14   2        0.44       -0.91      2.17 o 
  -7  14   2        6.76        2.77      2.38 o 
  -6  14   2       50.33       51.06      3.22 o 
  -5  14   2       46.07       48.80      3.24 o 
  -4  14   2       79.47       84.44      3.47 o 
  -3  14   2       37.51       40.99      3.74 o 
  -2  14   2        2.80        7.67      2.98 o 
  -1  14   2       20.55       23.02      2.85 o 
   0  14   2        0.04       -1.77      2.31 o 
   1  14   2       19.31       14.68      3.09 o 
   2  14   2        1.18        0.30      2.70 o 
   3  14   2      327.26      427.83     19.87 o 
   4  14   2        0.86       -1.43      1.48 o 
   5  14   2        0.33        1.73      1.77 o 
   6  14   2       17.71       17.06      2.04 o 
   7  14   2       14.09       17.17      4.92 o 
   8  14   2        6.53       11.31      4.98 o 
   9  14   2       18.23        7.76      5.28 o 
  10  14   2       12.16       10.68      7.46 o 
 -10  15   2       32.92       26.93      4.93 o 
  -9  15   2        2.19        1.71      2.48 o 
  -8  15   2        6.44        4.99      3.05 o 
  -7  15   2       21.55       26.38      3.07 o 
  -6  15   2       11.69       11.28      2.48 o 
  -5  15   2        2.59        1.80      1.94 o 
  -4  15   2       26.10       19.94      2.42 o 
  -3  15   2        0.70        3.52      1.94 o 
  -2  15   2       22.08       18.41      3.28 o 
  -1  15   2       84.30      101.13      5.89 o 
   0  15   2       79.77       97.48      5.62 o 
   1  15   2       34.47       28.98      3.55 o 
   2  15   2        0.19       -2.60      2.60 o 
   3  15   2        0.23       13.22      4.88 o 
   4  15   2       72.63       75.09      4.37 o 
   5  15   2       79.23       72.04      8.66 o 
   6  15   2       24.37       32.57      6.39 o 
   7  15   2      117.06      132.74     11.55 o 
   8  15   2        0.03       -4.78      4.78 o 
   9  15   2        2.59       17.24      7.97 o 
  -8  16   2        8.56        4.91      3.07 o 
  -7  16   2       31.75       34.44      3.64 o 
  -6  16   2       22.71       24.27      2.98 o 
  -5  16   2       25.49       26.34      2.85 o 
  -4  16   2       11.59        6.26      2.05 o 
  -3  16   2       47.25       36.82      3.41 o 
  -2  16   2       18.42       18.68      2.52 o 
  -1  16   2       14.25       19.20      3.51 o 
   0  16   2       18.31       21.14      3.55 o 
   1  16   2       81.77       93.94      6.09 o 
   2  16   2      215.60      255.43     12.01 o 
   3  16   2       44.55       62.83      5.56 o 
   4  16   2       17.53       15.99      3.55 o 
   5  16   2        0.46       -6.76      6.76 o 
   6  16   2       40.01       43.70      7.46 o 
   7  16   2        3.17        3.72      5.43 o 
  -5  17   2        3.36        4.24      2.62 o 
  -4  17   2       18.91       19.42      2.74 o 
  -3  17   2        5.86        4.93      2.10 o 
  -2  17   2       25.17       21.95      3.65 o 
  -1  17   2       47.31       49.23      3.98 o 
   0  17   2       15.44       15.73      3.79 o 
   1  17   2       34.07       22.72      4.18 o 
   2  17   2       36.62       36.29      5.35 o 
   3  17   2       19.13       11.38      4.28 o 
   4  17   2       74.07       59.88      6.19 o 
 -18   1   3       10.69        6.06      2.93 o 
 -17   1   3        8.40        9.67      2.11 o 
 -16   1   3        0.08       -0.55      1.66 o 
 -15   1   3       81.24       91.79      3.19 o 
 -14   1   3       10.44        9.55      1.40 o 
 -13   1   3      138.77      154.57      3.87 o 
 -12   1   3       99.50      102.90      4.20 o 
 -11   1   3      263.10      282.61      6.36 o 
 -10   1   3      146.45      146.80      3.20 o 
  -9   1   3       90.70       80.61      2.87 o 
  -8   1   3      154.89      152.35      3.24 o 
  -7   1   3      113.59      103.71      2.36 o 
  -6   1   3      185.66      179.74      4.56 o 
  -5   1   3      914.74      935.40     14.14 o 
  -4   1   3      429.46      365.18      5.84 o 
  -3   1   3      207.13      223.06      4.27 o 
  -2   1   3      778.23      731.82     12.36 o 
  -1   1   3      472.26      413.88      7.09 o 
   0   1   3       37.30       34.91      1.01 o 
   1   1   3      361.46      332.02      5.77 o 
   2   1   3      265.02      258.61      4.63 o 
   3   1   3        8.54       15.80      1.19 o 
   4   1   3       80.42       58.73      2.14 o 
   5   1   3     1546.09     1537.29     29.39 o 
   6   1   3      213.04      215.71      8.70 o 
   7   1   3      160.31      161.20      6.67 o 
   8   1   3       13.28        8.24      1.56 o 
   9   1   3      750.79      816.04     14.48 o 
  10   1   3      635.36      671.55     15.06 o 
  11   1   3      345.40      351.31      7.78 o 
  12   1   3       77.41       74.59      2.95 o 
  13   1   3        0.11        5.03      1.63 o 
  14   1   3      109.18       97.38      3.89 o 
  15   1   3        7.70        4.89      1.86 o 
  16   1   3        0.01       -0.34      1.97 o 
  17   1   3        0.10       -0.58      2.18 o 
 -18   2   3        0.80        1.25      2.60 o 
 -17   2   3        2.01        1.93      2.20 o 
 -16   2   3        0.47        1.08      1.64 o 
 -15   2   3        1.14        2.72      1.51 o 
 -14   2   3       12.95        9.25      1.57 o 
 -13   2   3      215.41      248.17      5.41 o 
 -12   2   3      323.35      342.30      6.53 o 
 -11   2   3        0.40       -1.13      1.13 o 
 -10   2   3      132.37      136.23      3.43 o 
  -9   2   3        0.73        0.60      1.25 o 
  -8   2   3      769.45      831.04     17.75 o 
  -7   2   3      478.82      521.21     10.90 o 
  -6   2   3      312.77      281.19      4.94 o 
  -5   2   3      170.48      165.18      3.12 o 
  -4   2   3      404.58      379.58      6.22 o 
  -3   2   3      133.57      118.65      3.27 o 
  -2   2   3     2463.96     2393.65     44.66 o 
  -1   2   3     1352.84     1282.68     18.64 o 
   0   2   3     1061.18     1002.25     14.59 o 
   1   2   3     2192.78     2114.79     33.80 o 
   2   2   3      112.33      100.02      2.16 o 
   3   2   3      661.95      677.13     11.40 o 
   4   2   3      783.59      832.71     16.33 o 
   5   2   3        1.21        4.11      1.32 o 
   6   2   3     1278.88     1461.25     28.01 o 
   7   2   3       67.20       64.43      2.17 o 
   8   2   3       83.12       87.24      2.49 o 
   9   2   3        0.94        1.19      1.81 o 
  10   2   3       47.33       43.01      2.22 o 
  11   2   3      348.83      403.43      7.79 o 
  12   2   3       34.77       24.85      1.85 o 
  13   2   3       33.23       29.06      3.75 o 
  14   2   3        0.00        0.22      1.43 o 
  15   2   3        2.50        2.99      1.52 o 
  16   2   3       12.74        6.67      2.08 o 
  17   2   3       27.62       22.20      3.12 o 
 -18   3   3        0.03        1.83      2.55 o 
 -17   3   3        1.02       -2.70      3.29 o 
 -16   3   3        1.06       -2.35      2.35 o 
 -15   3   3       68.96       73.75      3.11 o 
 -14   3   3        2.18        2.03      2.37 o 
 -13   3   3        3.70        3.67      1.50 o 
 -12   3   3       51.33       47.57      2.53 o 
 -11   3   3       30.25       25.16      1.66 o 
 -10   3   3       47.77       46.70      2.43 o 
  -9   3   3        7.01       10.26      1.20 o 
  -8   3   3        3.04        5.08      1.10 o 
  -7   3   3        4.50        6.65      0.86 o 
  -6   3   3      109.00      120.14      2.33 o 
  -5   3   3      881.95      956.38     12.91 o 
  -4   3   3      384.28      379.63      5.47 o 
  -3   3   3      165.19      168.79      2.92 o 
  -2   3   3     1322.35     1232.69     20.14 o 
  -1   3   3      506.13      453.50      6.93 o 
   0   3   3       64.10       60.76      1.77 o 
   1   3   3     6704.97     7173.44    111.49 o 
   2   3   3     1398.33     1406.99     26.25 o 
   3   3   3       67.11       82.10      2.14 o 
   4   3   3      648.99      639.01     10.85 o 
   5   3   3       10.58        5.45      0.80 o 
   6   3   3      325.38      320.27      5.96 o 
   7   3   3        2.46        0.41      2.93 o 
   8   3   3      156.97      170.41      3.92 o 
   9   3   3        0.32       -0.81      1.71 o 
  10   3   3      258.97      294.90     13.16 o 
  11   3   3      274.43      293.97      7.01 o 
  12   3   3       31.51       29.81      1.83 o 
  13   3   3       83.86       81.55      3.01 o 
  14   3   3        6.16        5.91      2.70 o 
  15   3   3        7.23        2.98      3.14 o 
  16   3   3        0.74        1.29      1.72 o 
  17   3   3        8.47        4.49      3.76 o 
 -18   4   3        8.28        4.01      2.72 o 
 -17   4   3        6.03        7.67      2.28 o 
 -16   4   3        0.15        0.05      1.81 o 
 -15   4   3        1.38        0.76      1.63 o 
 -14   4   3       23.63       19.74      1.82 o 
 -13   4   3        1.07        1.98      3.17 o 
 -12   4   3      621.70      739.59     15.14 o 
 -11   4   3      250.80      265.08      9.26 o 
 -10   4   3      104.07      102.43      4.06 o 
  -9   4   3       35.55       31.86      1.46 o 
  -8   4   3      369.11      413.75     10.74 o 
  -7   4   3       57.62       51.62      2.20 o 
  -6   4   3     1373.65     1520.77     20.42 o 
  -5   4   3     1572.86     1822.33     24.13 o 
  -4   4   3        5.04        8.18      0.88 o 
  -3   4   3     3031.82     3179.99     50.50 o 
  -2   4   3      457.68      459.04      7.94 o 
  -1   4   3     1614.68     1559.47     25.05 o 
   0   4   3      699.12      690.36     13.35 o 
   1   4   3       10.79       10.39      0.74 o 
   2   4   3       83.38       88.21      2.29 o 
   3   4   3      125.95      149.91      4.59 o 
   4   4   3     2343.29     2552.31     58.02 o 
   5   4   3     1347.56     1310.26     31.88 o 
   6   4   3      241.76      210.40      6.46 o 
   7   4   3       80.57       84.48      2.33 o 
   8   4   3        3.68        2.81      1.11 o 
   9   4   3       17.30       11.34      1.16 o 
  10   4   3      269.44      256.60      5.85 o 
  11   4   3       15.73       10.52      1.40 o 
  12   4   3      185.55      178.04      5.10 o 
  13   4   3       50.05       51.67      5.40 o 
  14   4   3        0.94        0.08      1.43 o 
  15   4   3       15.02       19.28      2.30 o 
  16   4   3        1.48        1.69      2.16 o 
  17   4   3        0.93        1.63      2.71 o 
 -18   5   3       15.14        6.96      2.91 o 
 -17   5   3        3.42        5.97      2.36 o 
 -16   5   3        8.87        8.72      2.00 o 
 -15   5   3        7.46       10.07      1.97 o 
 -14   5   3        0.06       -0.48      1.70 o 
 -13   5   3       41.66       42.83      2.31 o 
 -12   5   3      268.27      293.82      6.48 o 
 -11   5   3       20.23       19.19      2.77 o 
 -10   5   3      619.57      701.03     12.06 o 
  -9   5   3      531.64      568.96      9.94 o 
  -8   5   3        3.79        1.78      2.84 o 
  -7   5   3      623.17      724.80     11.61 o 
  -6   5   3        3.24        2.26      0.89 o 
  -5   5   3       27.22       35.97      1.44 o 
  -4   5   3     3038.72     3356.92     53.31 o 
  -3   5   3      559.11      478.43     10.05 o 
  -2   5   3     2215.73     2302.85     42.62 o 
  -1   5   3      390.83      390.52      7.85 o 
   0   5   3        7.85        6.85      1.16 o 
   1   5   3      128.80      141.08      3.55 o 
   2   5   3      639.38      692.95     13.42 o 
   3   5   3      929.56     1065.60     25.36 o 
   4   5   3     1264.53     1358.04     32.32 o 
   5   5   3       29.90       31.48      4.96 o 
   6   5   3      202.63      247.46     10.01 o 
   7   5   3       84.38       79.18      5.40 o 
   8   5   3       37.56       39.69      4.42 o 
   9   5   3       99.14       99.12      4.27 o 
  10   5   3      236.41      262.80      6.01 o 
  11   5   3       47.46       46.01      2.01 o 
  12   5   3        8.84        9.59      2.54 o 
  13   5   3        0.10       -1.25      1.25 o 
  14   5   3       26.57       25.05      2.12 o 
  15   5   3        7.46        9.73      2.02 o 
  16   5   3        6.52        3.77      3.52 o 
 -17   6   3        9.44        8.88      2.40 o 
 -16   6   3        1.62       -0.14      1.77 o 
 -15   6   3        2.29        2.83      2.57 o 
 -14   6   3        0.55       -1.74      1.74 o 
 -13   6   3        0.04        0.69      1.68 o 
 -12   6   3      148.70      147.73      4.00 o 
 -11   6   3       17.46       23.56      4.51 o 
 -10   6   3      595.35      654.74     11.70 o 
  -9   6   3        0.05       -1.13      1.13 o 
  -8   6   3      290.43      308.06      5.82 o 
  -7   6   3       37.38       43.42      2.44 o 
  -6   6   3      331.67      318.71      6.36 o 
  -5   6   3      284.23      287.43      9.05 o 
  -4   6   3      804.30      736.66     14.85 o 
  -3   6   3       24.57       18.17      1.27 o 
  -2   6   3      412.80      400.77      8.66 o 
  -1   6   3      551.95      511.12     10.48 o 
   0   6   3      109.03      132.00      4.06 o 
   1   6   3      492.53      538.68     12.98 o 
   2   6   3     1428.25     1512.85     41.90 o 
   3   6   3      590.04      622.25     15.46 o 
   4   6   3      195.45      209.88      8.54 o 
   5   6   3      154.68      151.91      7.59 o 
   6   6   3      134.82      146.40      8.22 o 
   7   6   3      247.73      276.33     10.32 o 
   8   6   3      230.81      229.49      8.09 o 
   9   6   3       25.04       28.13      3.38 o 
  10   6   3        6.64        6.76      2.04 o 
  11   6   3      353.85      361.34     12.70 o 
  12   6   3       76.71       79.12      4.34 o 
  13   6   3       17.39       10.59      4.36 o 
  14   6   3        0.58        1.06      2.42 o 
  15   6   3        1.71        1.91      3.04 o 
  16   6   3        8.76        8.31      1.90 o 
 -17   7   3       29.88       27.20      4.79 o 
 -16   7   3        1.60        0.69      2.05 o 
 -15   7   3        2.40        4.63      2.13 o 
 -14   7   3       38.46       47.83      2.69 o 
 -13   7   3        1.66        1.82      1.41 o 
 -12   7   3        3.50        6.76      2.09 o 
 -11   7   3      169.36      180.53      4.48 o 
 -10   7   3        4.61        3.26      1.81 o 
  -9   7   3        8.89       10.18      1.74 o 
  -8   7   3       72.00       72.22      3.94 o 
  -7   7   3      138.95      161.53      4.01 o 
  -6   7   3       49.00       51.09      1.85 o 
  -5   7   3      164.28      179.45      4.20 o 
  -4   7   3      511.08      507.37     10.88 o 
  -3   7   3      111.96      102.51      3.11 o 
  -2   7   3        3.20        2.68      1.16 o 
  -1   7   3     1252.69     1360.64     25.68 o 
   0   7   3       60.26       78.05      3.10 o 
   1   7   3      323.35      349.28      9.28 o 
   2   7   3       35.11       31.91      1.47 o 
   3   7   3      939.62     1009.17     34.60 o 
   4   7   3        0.06       -0.60      1.82 o 
   5   7   3       97.93      110.83      4.54 o 
   6   7   3        0.47        0.90      1.99 o 
   7   7   3      257.14      249.57      8.36 o 
   8   7   3       26.64       29.79      3.34 o 
   9   7   3      358.08      408.49     22.81 o 
  10   7   3        0.07       -2.35      2.55 o 
  11   7   3        0.09        2.03      2.14 o 
  12   7   3       16.44       21.02      2.72 o 
  13   7   3        0.02       -2.04      2.92 o 
  14   7   3        0.87        1.30      2.29 o 
  15   7   3        1.43        3.44      3.45 o 
 -16   8   3        2.70        3.49      2.64 o 
 -15   8   3        2.24       -0.09      1.97 o 
 -14   8   3        5.09        6.08      1.68 o 
 -13   8   3        5.07        3.24      3.34 o 
 -12   8   3        8.57        8.64      1.96 o 
 -11   8   3       61.25       69.01      3.14 o 
 -10   8   3        2.70        3.28      1.59 o 
  -9   8   3       72.07       60.86      2.67 o 
  -8   8   3        7.63        7.09      1.38 o 
  -7   8   3       66.42       61.13      7.41 o 
  -6   8   3       15.44       15.33      1.40 o 
  -5   8   3       29.46       28.86      1.93 o 
  -4   8   3        0.99       -1.24      1.24 o 
  -3   8   3      909.65      967.23     19.79 o 
  -2   8   3        0.05       -0.63      1.34 o 
  -1   8   3       23.08       16.10      1.43 o 
   0   8   3      115.70      106.33      3.71 o 
   1   8   3        0.09        0.64      1.14 o 
   2   8   3        8.95        6.39      1.00 o 
   3   8   3       99.52      116.58      3.18 o 
   4   8   3       52.75       49.12      3.12 o 
   5   8   3      850.95      932.09     24.68 o 
   6   8   3       36.45       33.22      4.30 o 
   7   8   3       31.20       38.07      4.54 o 
   8   8   3       21.27       24.82      5.00 o 
   9   8   3      174.53      188.42      7.75 o 
  10   8   3       54.74       47.42      4.00 o 
  11   8   3       53.67       56.57      6.25 o 
  12   8   3        0.08       -0.78      2.50 o 
  13   8   3       39.52       46.60      4.41 o 
  14   8   3        3.79        0.60      3.19 o 
  15   8   3       10.04        9.40      4.32 o 
 -16   9   3        2.69        1.08      9.63 o 
 -15   9   3        7.11        7.46      2.17 o 
 -14   9   3        8.54        4.52      2.20 o 
 -13   9   3        4.73        2.57      1.99 o 
 -12   9   3        0.81        1.01      1.93 o 
 -11   9   3       26.01       18.54      1.95 o 
 -10   9   3       17.81       19.34      3.61 o 
  -9   9   3       95.40       82.79      3.06 o 
  -8   9   3      152.81      157.01      4.59 o 
  -7   9   3      125.24      127.48      3.64 o 
  -6   9   3      209.15      193.48      5.60 o 
  -5   9   3        0.20        0.78      1.45 o 
  -4   9   3       33.63       27.62      2.05 o 
  -3   9   3      161.70      168.80      4.63 o 
  -2   9   3        0.19       -1.20      1.20 o 
  -1   9   3      269.44      270.89      6.55 o 
   0   9   3      481.98      480.33     10.45 o 
   1   9   3       47.22       42.03      2.27 o 
   2   9   3        5.94        5.15      1.18 o 
   3   9   3        8.77        7.03      0.93 o 
   4   9   3       16.55       17.49      2.81 o 
   5   9   3      147.45      153.91      7.01 o 
   6   9   3      128.27      139.29      6.19 o 
   7   9   3        0.08       -2.39      3.99 o 
   8   9   3      332.04      356.27     12.08 o 
   9   9   3       22.33       19.81      4.37 o 
  10   9   3      346.41      371.62     14.06 o 
  11   9   3        1.20        1.60      4.77 o 
  12   9   3       18.33       14.98      4.46 o 
  13   9   3       78.23       76.13      6.92 o 
  14   9   3        8.97        0.91      7.24 o 
 -15  10   3        4.97        4.23      2.97 o 
 -14  10   3        1.33        2.49      3.07 o 
 -13  10   3        0.06        2.20      2.11 o 
 -12  10   3        9.51        6.58      2.07 o 
 -11  10   3       71.82       84.44      6.62 o 
 -10  10   3       67.62       61.29      2.96 o 
  -9  10   3        6.64        5.48      1.58 o 
  -8  10   3       81.41       79.45      7.81 o 
  -7  10   3        2.60        1.91      1.65 o 
  -6  10   3       92.70       85.92      3.64 o 
  -5  10   3       25.30       20.35      1.97 o 
  -4  10   3        7.76        8.68      1.70 o 
  -3  10   3     1031.11     1105.11     23.20 o 
  -2  10   3      425.79      436.34      9.94 o 
  -1  10   3        1.85       -0.29      1.23 o 
   0  10   3      176.46      178.11      4.81 o 
   1  10   3        7.30        5.39      1.14 o 
   2  10   3      205.43      187.65      5.94 o 
   3  10   3      132.32      130.14      4.24 o 
   4  10   3       70.89       72.73      1.78 o 
   5  10   3      198.35      207.19      7.97 o 
   6  10   3       86.87       80.60      4.71 o 
   7  10   3       16.76       10.23      3.13 o 
   8  10   3        9.26        6.64      4.60 o 
   9  10   3      149.09      172.51      7.84 o 
  10  10   3       14.77       14.06      3.33 o 
  11  10   3      177.62      185.12      9.15 o 
  12  10   3       23.67       15.94      6.53 o 
  13  10   3        2.47        9.41      5.88 o 
  14  10   3       18.53       11.20      6.20 o 
 -14  11   3       22.96       21.80      6.06 o 
 -13  11   3       10.21        5.79      2.56 o 
 -12  11   3        1.68       -1.23      1.96 o 
 -11  11   3       57.11       63.16      8.98 o 
 -10  11   3        9.96        7.01      1.80 o 
  -9  11   3       59.46       67.88      3.11 o 
  -8  11   3        0.91        0.58      1.63 o 
  -7  11   3       21.78       17.39      2.55 o 
  -6  11   3        0.25       -1.53      1.53 o 
  -5  11   3      212.39      189.32      5.82 o 
  -4  11   3      937.12     1061.61     23.19 o 
  -3  11   3       81.96       75.39      3.20 o 
  -2  11   3        0.97        0.11      1.57 o 
  -1  11   3      690.93      758.68     15.89 o 
   0  11   3        7.66        8.68      1.57 o 
   1  11   3      107.30      104.39      4.08 o 
   2  11   3      392.01      404.83     11.44 o 
   3  11   3        2.53        1.31      1.16 o 
   4  11   3      444.30      447.66      9.44 o 
   5  11   3       25.51       15.64      2.92 o 
   6  11   3       97.06       90.59      5.11 o 
   7  11   3       29.94       28.97      3.78 o 
   8  11   3        0.67       -2.50      3.21 o 
   9  11   3        0.48       -3.34      3.34 o 
  10  11   3       15.01       19.07      4.63 o 
  11  11   3        2.71       -0.39      3.19 o 
  12  11   3       28.46       24.86      6.18 o 
  13  11   3       35.07       30.14      9.26 o 
 -13  12   3        0.01        1.94      3.85 o 
 -12  12   3       25.62       19.89      2.83 o 
 -11  12   3        3.81        3.26      2.02 o 
 -10  12   3       16.97       12.06      4.19 o 
  -9  12   3      121.88      121.93      5.15 o 
  -8  12   3       37.62       37.34      3.11 o 
  -7  12   3       44.82       33.79      2.65 o 
  -6  12   3       10.38        9.74      2.24 o 
  -5  12   3       94.68       88.44      3.82 o 
  -4  12   3      149.90      137.06      4.10 o 
  -3  12   3       92.17       94.96      3.88 o 
  -2  12   3       97.32       88.49      3.55 o 
  -1  12   3      113.01      110.14      3.81 o 
   0  12   3        0.01        1.18      1.30 o 
   1  12   3       89.75       86.67      3.33 o 
   2  12   3       43.11       40.83      2.51 o 
   3  12   3        9.37        9.01      1.55 o 
   4  12   3      604.83      644.87     14.21 o 
   5  12   3       40.04       40.74      6.45 o 
   6  12   3       22.84       17.23      5.69 o 
   7  12   3       26.49       27.55      3.93 o 
   8  12   3       10.07       11.13      3.13 o 
   9  12   3        1.30       -0.41      3.01 o 
  10  12   3       37.27       36.65      6.21 o 
  11  12   3        8.08       10.08      8.47 o 
  12  12   3       31.50       22.88      7.06 o 
 -12  13   3       64.17       56.57      4.02 o 
 -11  13   3        6.70        6.15      3.01 o 
 -10  13   3        8.48       15.90      2.64 o 
  -9  13   3       77.10       74.78      4.39 o 
  -8  13   3        0.28       -0.54      1.88 o 
  -7  13   3       67.02       66.03      3.71 o 
  -6  13   3        2.78        2.82      2.17 o 
  -5  13   3       66.14       56.74      3.11 o 
  -4  13   3        3.00        2.44      1.63 o 
  -3  13   3       65.13       58.88      3.17 o 
  -2  13   3        0.02        4.28      1.58 o 
  -1  13   3        1.39       -0.53      1.44 o 
   0  13   3       14.09       10.27      1.64 o 
   1  13   3       62.27       54.36      2.78 o 
   2  13   3        7.65        5.56      1.80 o 
   3  13   3      144.09      158.86      6.18 o 
   4  13   3       51.79       46.65      1.85 o 
   5  13   3        0.25       -3.81      3.81 o 
   6  13   3        1.46       -4.18      4.18 o 
   7  13   3       11.64        9.77      4.38 o 
   8  13   3        1.12       -1.04      3.21 o 
   9  13   3        8.18        8.13      5.58 o 
  10  13   3       17.60        7.00      5.29 o 
  11  13   3       13.15       14.73      7.40 o 
 -11  14   3       23.46       28.44      3.95 o 
 -10  14   3       29.49       22.39      3.32 o 
  -9  14   3        0.34        2.12      2.71 o 
  -8  14   3        0.27       -2.48      2.48 o 
  -7  14   3        8.81        7.06      2.58 o 
  -6  14   3       30.75       25.64      2.84 o 
  -5  14   3        2.51        3.58      1.77 o 
  -4  14   3      171.55      165.23      5.43 o 
  -3  14   3       10.79        7.52      1.83 o 
  -2  14   3       27.96       21.51      2.28 o 
  -1  14   3        3.49        2.60      1.58 o 
   0  14   3        0.15       -0.58      1.34 o 
   1  14   3        6.67        8.43      1.48 o 
   2  14   3       74.71       87.86      3.80 o 
   3  14   3       10.05       10.27      1.90 o 
   4  14   3       26.38       23.79      1.48 o 
   5  14   3      178.20      187.00     12.79 o 
   6  14   3       82.33       77.88      7.51 o 
   7  14   3       11.26       11.27      5.15 o 
   8  14   3        5.74       -0.30      7.13 o 
   9  14   3        4.14        6.49      5.65 o 
  -9  15   3        1.27       -2.54      2.54 o 
  -8  15   3       15.32       12.64      2.65 o 
  -7  15   3       27.09       32.68      3.34 o 
  -6  15   3        0.38       -2.17      2.17 o 
  -5  15   3        4.38        4.02      2.01 o 
  -4  15   3        2.01       -0.93      1.70 o 
  -3  15   3        6.33        7.67      2.34 o 
  -2  15   3        5.61        2.14      1.80 o 
  -1  15   3        5.26        2.34      1.75 o 
   0  15   3       46.73       38.53      3.22 o 
   1  15   3       93.92      105.77      4.89 o 
   2  15   3        4.05        1.17      1.28 o 
   3  15   3        3.32        4.81      1.58 o 
   4  15   3       14.50       18.27      7.26 o 
   5  15   3       64.58       76.37      8.49 o 
   6  15   3        2.45       10.10      5.45 o 
   7  15   3       20.55       15.84      5.63 o 
   8  15   3        5.18        2.18      7.89 o 
  -7  16   3        5.77        1.14      2.21 o 
  -6  16   3       13.53        6.20      2.32 o 
  -5  16   3        0.16       -1.71      2.47 o 
  -4  16   3        7.49        6.35      2.24 o 
  -3  16   3        1.86       -0.80      2.00 o 
  -2  16   3       16.65       15.66      2.78 o 
  -1  16   3       13.84        8.51      2.54 o 
   0  16   3       17.20       14.50      2.52 o 
   1  16   3       42.69       36.67      3.22 o 
   2  16   3       15.89       13.22      3.85 o 
   3  16   3       49.51       49.50      5.12 o 
   4  16   3        6.26        1.14      3.24 o 
   5  16   3       28.68       22.58      8.13 o 
   6  16   3        3.68        3.48      5.92 o 
  -3  17   3        3.50        2.14      2.15 o 
  -2  17   3        1.71       -0.71      2.21 o 
  -1  17   3        9.27        4.96      2.24 o 
   0  17   3        2.73        2.07      3.11 o 
   1  17   3       21.29       18.93      3.84 o 
   2  17   3       11.36       15.59      4.52 o 
 -18   0   4        0.05       -0.27      3.25 o 
 -17   0   4        8.22       10.51      3.04 o 
 -16   0   4       34.30       34.59      3.49 o 
 -15   0   4       13.22       13.15      2.61 o 
 -14   0   4      149.21      175.40      6.64 o 
 -13   0   4      531.17      564.17     15.26 o 
 -12   0   4      219.50      227.45      6.99 o 
 -11   0   4        6.87        4.79      1.91 o 
 -10   0   4      530.63      607.79     13.75 o 
  -9   0   4       97.78       99.79      3.48 o 
  -8   0   4       60.35       70.87      2.84 o 
  -7   0   4        3.45        9.53      1.68 o 
  -6   0   4     4058.83     4444.84     81.75 o 
  -5   0   4      516.35      487.10     12.86 o 
  -4   0   4      408.28      368.15      9.93 o 
  -3   0   4     3733.81     3523.09     64.24 o 
  -2   0   4       36.33       32.39      1.14 o 
  -1   0   4        2.16        1.68      0.64 o 
   0   0   4       55.30       43.33      1.27 o 
   1   0   4     2989.11     3027.64     55.44 o 
   2   0   4        1.51        2.67      0.77 o 
   3   0   4     2639.83     2874.97     65.93 o 
   4   0   4      348.93      313.10      8.35 o 
   5   0   4      293.53      293.92      7.89 o 
   6   0   4     1445.70     1505.51     35.46 o 
   7   0   4       10.75        7.06      2.61 o 
   8   0   4      335.17      297.73     12.38 o 
   9   0   4     1649.21     1837.75     63.22 o 
  10   0   4     1241.72     1498.85     52.62 o 
  11   0   4      118.94      118.01      5.47 o 
  12   0   4      113.42      115.73      5.35 o 
  13   0   4        8.26        3.78      2.44 o 
  14   0   4       44.05       44.68      4.08 o 
  15   0   4       16.67       15.47      3.34 o 
  16   0   4       67.58       67.99      7.23 o 
 -18   1   4        0.22        1.23      2.23 o 
 -17   1   4       36.51       43.18      3.28 o 
 -16   1   4       13.03       10.67      1.94 o 
 -15   1   4      167.90      175.35      5.13 o 
 -14   1   4       63.76       69.49      3.64 o 
 -13   1   4      302.00      367.11      7.49 o 
 -12   1   4        2.60        1.46      1.31 o 
 -11   1   4       19.64       16.62      1.53 o 
 -10   1   4      153.90      157.08      3.44 o 
  -9   1   4      157.19      142.77      3.19 o 
  -8   1   4     1119.26     1211.81     18.92 o 
  -7   1   4     3424.36     3658.00     52.80 o 
  -6   1   4        2.42        0.93      0.79 o 
  -5   1   4       73.38       57.56      1.68 o 
  -4   1   4      320.94      376.22      6.25 o 
  -3   1   4      128.47      140.75      3.26 o 
  -2   1   4        0.25        1.53      0.76 o 
  -1   1   4      406.87      379.05      6.69 o 
   0   1   4      753.00      595.93     15.42 o 
   1   1   4      670.38      604.95      9.09 o 
   2   1   4     1719.68     1687.26     27.53 o 
   3   1   4        4.45        3.34      0.78 o 
   4   1   4        3.78       15.82      2.68 o 
   5   1   4      605.70      609.43     12.56 o 
   6   1   4       56.19       39.09      2.26 o 
   7   1   4      301.50      278.68      6.60 o 
   8   1   4       22.16       23.74      2.03 o 
   9   1   4     1282.16     1344.99     28.01 o 
  10   1   4     1155.97     1321.27     28.21 o 
  11   1   4       46.62       37.03      3.26 o 
  12   1   4       13.14        8.24      1.54 o 
  13   1   4       12.60       12.19      1.80 o 
  14   1   4        2.76        1.72      2.02 o 
  15   1   4        2.09       -0.99      2.22 o 
  16   1   4        9.65        9.42      2.71 o 
 -18   2   4       14.27       18.08      2.85 o 
 -17   2   4        3.26        3.90      2.09 o 
 -16   2   4        6.47        2.89      2.03 o 
 -15   2   4      128.24      148.07      4.44 o 
 -14   2   4       28.61       26.39      1.90 o 
 -13   2   4      290.10      315.32      6.65 o 
 -12   2   4       47.03       44.55      2.03 o 
 -11   2   4      243.04      262.13      5.13 o 
 -10   2   4      120.35      116.67      4.58 o 
  -9   2   4        5.90        7.17      1.25 o 
  -8   2   4      224.18      262.31      7.29 o 
  -7   2   4      216.90      209.58      4.08 o 
  -6   2   4      406.05      470.06      8.78 o 
  -5   2   4       45.01       42.47      1.71 o 
  -4   2   4      755.60      775.87     11.75 o 
  -3   2   4      360.50      296.32      5.71 o 
  -2   2   4     2397.68     2304.34     39.59 o 
  -1   2   4        0.48        5.86      2.02 o 
   0   2   4     1541.04     1550.62     20.27 o 
   1   2   4       11.13       21.87      0.94 o 
   2   2   4     3274.25     3451.43     62.86 o 
   3   2   4        1.13       -1.48      2.32 o 
   4   2   4      312.85      280.11      8.05 o 
   5   2   4     4021.31     4165.36     76.72 o 
   6   2   4      424.00      388.47      8.63 o 
   7   2   4       69.54       44.63      2.49 o 
   8   2   4      107.93      123.68      4.25 o 
   9   2   4      154.80      146.93      4.11 o 
  10   2   4        0.37        2.61      2.29 o 
  11   2   4        4.67        2.98      1.48 o 
  12   2   4      204.97      203.72      5.53 o 
  13   2   4      224.56      264.97      6.73 o 
  14   2   4      131.27      136.30      4.80 o 
  15   2   4        6.28        5.01      1.76 o 
  16   2   4        2.90        2.14      4.83 o 
 -18   3   4        0.04        7.58      2.68 o 
 -17   3   4        0.02       -0.20      2.00 o 
 -16   3   4        0.27        0.57      2.57 o 
 -15   3   4        0.02       -1.49      1.53 o 
 -14   3   4        3.28        4.20      1.38 o 
 -13   3   4      311.02      339.43     12.46 o 
 -12   3   4       68.32       59.96      2.29 o 
 -11   3   4      232.81      241.39      5.62 o 
 -10   3   4       96.16      103.84      3.91 o 
  -9   3   4       31.28       25.14      2.86 o 
  -8   3   4       13.39        9.10      1.22 o 
  -7   3   4      106.11      100.85      2.56 o 
  -6   3   4      193.82      170.11      5.88 o 
  -5   3   4        4.37       10.84      0.92 o 
  -4   3   4      443.10      446.13      7.36 o 
  -3   3   4      464.95      427.08      8.98 o 
  -2   3   4       83.47       99.07      2.68 o 
  -1   3   4      509.69      440.41      6.63 o 
   0   3   4     2453.54     2476.50     39.50 o 
   1   3   4     1776.46     1776.59     28.62 o 
   2   3   4     1079.50     1016.65     16.83 o 
   3   3   4       45.73       30.05      1.28 o 
   4   3   4       79.81       90.30      2.25 o 
   5   3   4      166.26      174.94      3.71 o 
   6   3   4      276.63      266.59      8.05 o 
   7   3   4       53.55       44.69      2.23 o 
   8   3   4      654.29      673.36     12.30 o 
   9   3   4      646.52      643.16     12.44 o 
  10   3   4      277.99      292.67     13.12 o 
  11   3   4      275.59      261.14      7.46 o 
  12   3   4       35.03       31.97      2.07 o 
  13   3   4        7.27        5.01      1.57 o 
  14   3   4       73.25       73.48      7.11 o 
  15   3   4       98.67       97.26      7.84 o 
  16   3   4       10.34        4.71      2.06 o 
 -18   4   4        0.49        0.02      4.88 o 
 -17   4   4        2.87       -0.71      1.94 o 
 -16   4   4        6.08        5.80      1.87 o 
 -15   4   4       30.30       27.62      2.17 o 
 -14   4   4       14.51        9.77      2.52 o 
 -13   4   4       74.67       79.10      3.22 o 
 -12   4   4      208.93      227.51      5.69 o 
 -11   4   4      125.49      125.40      4.53 o 
 -10   4   4      358.45      403.42      7.82 o 
  -9   4   4       28.13       27.68      3.94 o 
  -8   4   4      163.56      172.72      3.76 o 
  -7   4   4        1.45        0.51      0.77 o 
  -6   4   4       67.20       85.29      1.98 o 
  -5   4   4       78.09       61.64      1.57 o 
  -4   4   4       54.07       49.43      1.57 o 
  -3   4   4     2962.85     3106.88     49.38 o 
  -2   4   4       57.22       51.87      1.58 o 
  -1   4   4      205.29      186.83      7.59 o 
   0   4   4     3824.65     4215.06     82.38 o 
   1   4   4      756.86      750.21     12.52 o 
   2   4   4     1057.02     1095.12     20.92 o 
   3   4   4      323.67      308.14      6.62 o 
   4   4   4       42.69       41.05      1.68 o 
   5   4   4      253.05      242.86      5.39 o 
   6   4   4        1.06        1.54      0.35 o 
   7   4   4      689.41      732.41     11.45 o 
   8   4   4      338.78      362.37     12.28 o 
   9   4   4       28.44       28.45      1.44 o 
  10   4   4       28.45       26.40      1.61 o 
  11   4   4       96.08       98.36      4.05 o 
  12   4   4      238.60      254.19     18.12 o 
  13   4   4      132.95      122.89      4.39 o 
  14   4   4      109.75      119.85      4.19 o 
  15   4   4       16.95       13.24      2.83 o 
  16   4   4        6.13        2.19      2.10 o 
 -17   5   4       13.75       10.92      2.41 o 
 -16   5   4       14.20       11.76      2.13 o 
 -15   5   4       16.53       15.88      2.23 o 
 -14   5   4       88.10       99.00      4.04 o 
 -13   5   4       37.55       30.41      2.35 o 
 -12   5   4      149.67      178.09      5.10 o 
 -11   5   4        5.85        2.48      1.53 o 
 -10   5   4        4.46        3.59      1.11 o 
  -9   5   4        9.31        9.61      1.05 o 
  -8   5   4      579.38      625.15      9.59 o 
  -7   5   4     1114.15     1207.35     17.82 o 
  -6   5   4        0.41        1.51      0.93 o 
  -5   5   4        4.15       -0.34      1.42 o 
  -4   5   4       63.34       45.20      1.65 o 
  -3   5   4     1583.19     1678.40     40.03 o 
  -2   5   4       99.62      126.80      4.56 o 
  -1   5   4     1804.04     1791.55     33.92 o 
   0   5   4     5567.84     6088.39    110.40 o 
   1   5   4       47.08       33.58      1.24 o 
   2   5   4      542.93      493.64     10.02 o 
   3   5   4     1662.97     1787.07     42.31 o 
   4   5   4      277.02      268.67     10.43 o 
   5   5   4       49.59       53.65      3.26 o 
   6   5   4       21.99       20.56      4.95 o 
   7   5   4       91.00       87.69      3.45 o 
   8   5   4       92.93       90.55     11.88 o 
   9   5   4      130.58      119.00      7.20 o 
  10   5   4      410.95      429.16     11.59 o 
  11   5   4      137.09      139.31      4.13 o 
  12   5   4        3.86        4.25      0.97 o 
  13   5   4       29.50       29.27      2.03 o 
  14   5   4       17.88       18.70      1.72 o 
  15   5   4       14.46       11.00      2.35 o 
 -17   6   4        0.07       -2.17      2.19 o 
 -16   6   4        9.89        8.74      2.17 o 
 -15   6   4       12.05       16.28      4.81 o 
 -14   6   4       68.89       74.27      3.58 o 
 -13   6   4      241.73      294.14     13.57 o 
 -12   6   4        6.59        6.07      3.10 o 
 -11   6   4        0.17       -1.18      1.18 o 
 -10   6   4      324.18      368.76      7.25 o 
  -9   6   4        3.70        4.87      1.30 o 
  -8   6   4       41.76       43.07      1.95 o 
  -7   6   4       65.25       69.47      5.03 o 
  -6   6   4      948.52      998.93     17.85 o 
  -5   6   4     1525.39     1639.43     32.00 o 
  -4   6   4       75.68       78.50      2.61 o 
  -3   6   4      508.36      510.90      9.33 o 
  -2   6   4      973.41     1074.29     17.89 o 
  -1   6   4      725.10      714.90     13.95 o 
   0   6   4      327.35      308.04      8.16 o 
   1   6   4      208.61      170.64      5.05 o 
   2   6   4      107.03      106.50      5.47 o 
   3   6   4       94.53       87.23      4.02 o 
   4   6   4       22.93       24.60      2.75 o 
   5   6   4     1125.90     1109.64     28.29 o 
   6   6   4      384.93      410.28     12.32 o 
   7   6   4       10.15        8.65      2.93 o 
   8   6   4       89.67       83.23      3.77 o 
   9   6   4        0.04        3.16      1.96 o 
  10   6   4      108.87      112.97      4.91 o 
  11   6   4        6.03        4.05      2.13 o 
  12   6   4      111.16      122.36      5.48 o 
  13   6   4       97.64      108.13      5.57 o 
  14   6   4       12.93       10.59      2.93 o 
  15   6   4       13.15        7.56      3.57 o 
 -16   7   4        6.45        9.46      3.97 o 
 -15   7   4       20.03       14.60      2.37 o 
 -14   7   4       49.36       49.73      3.47 o 
 -13   7   4       21.81       24.21      2.01 o 
 -12   7   4       53.38       47.43      2.39 o 
 -11   7   4       67.83       60.09      2.43 o 
 -10   7   4       17.84       21.83      1.75 o 
  -9   7   4        0.50        1.88      1.98 o 
  -8   7   4       57.58       52.92      2.17 o 
  -7   7   4        2.72        1.72      1.35 o 
  -6   7   4      719.08      813.53     14.92 o 
  -5   7   4        1.74        3.18      1.40 o 
  -4   7   4     2564.36     2824.23     52.86 o 
  -3   7   4      195.25      192.55      4.34 o 
  -2   7   4     1163.45     1205.58     20.27 o 
  -1   7   4       62.96       50.30      1.96 o 
   0   7   4      579.74      555.36     14.03 o 
   1   7   4      460.14      460.10     11.83 o 
   2   7   4      436.44      450.18     17.09 o 
   3   7   4      187.81      162.72      5.70 o 
   4   7   4        3.48        6.56      2.50 o 
   5   7   4       10.97        8.12      2.75 o 
   6   7   4       31.91       29.14      3.11 o 
   7   7   4       62.30       70.47      4.28 o 
   8   7   4     1049.81     1193.82     31.87 o 
   9   7   4      137.46      137.88      7.24 o 
  10   7   4       20.47       22.45      9.01 o 
  11   7   4      174.24      195.18      7.08 o 
  12   7   4       61.48       55.19      4.03 o 
  13   7   4        0.53       -2.56      2.56 o 
  14   7   4        0.27        1.17      3.32 o 
  15   7   4       52.97       54.06      6.16 o 
 -16   8   4       35.17       29.64      3.17 o 
 -15   8   4       16.50       16.20      2.39 o 
 -14   8   4        0.18        1.70      2.12 o 
 -13   8   4       80.49       79.08      5.42 o 
 -12   8   4       27.22       29.79      2.39 o 
 -11   8   4       15.58       11.93      1.83 o 
 -10   8   4        0.05       -0.13      1.35 o 
  -9   8   4        3.30        1.27      1.41 o 
  -8   8   4        8.28        8.17      1.37 o 
  -7   8   4        6.03        4.23      2.42 o 
  -6   8   4       67.72       77.97      3.14 o 
  -5   8   4     1448.64     1571.48     31.68 o 
  -4   8   4      560.69      598.19     12.68 o 
  -3   8   4      294.94      276.44      5.84 o 
  -2   8   4       72.13       60.37      2.41 o 
  -1   8   4      121.05      116.10      3.37 o 
   0   8   4        5.32        2.95      1.40 o 
   1   8   4      109.14       89.72      3.30 o 
   2   8   4      366.29      349.02      9.26 o 
   3   8   4      263.59      290.96      9.58 o 
   4   8   4       60.43       53.96     10.39 o 
   5   8   4      776.15      787.50     21.43 o 
   6   8   4      247.17      253.04     10.77 o 
   7   8   4      321.16      307.66     10.24 o 
   8   8   4        9.97        1.10      2.79 o 
   9   8   4      403.63      418.33     14.93 o 
  10   8   4        3.15        3.95      2.12 o 
  11   8   4        1.69        5.07      2.54 o 
  12   8   4      159.17      172.39      7.34 o 
  13   8   4       56.51       45.37      4.54 o 
  14   8   4       33.41       37.68      5.49 o 
 -15   9   4       16.99       12.56      2.56 o 
 -14   9   4        0.19       -0.70      1.93 o 
 -13   9   4        1.24        1.01      1.71 o 
 -12   9   4        0.01        0.11      1.70 o 
 -11   9   4        2.77        2.45      3.08 o 
 -10   9   4      105.11       91.19      3.41 o 
  -9   9   4        0.98        3.13      3.13 o 
  -8   9   4       50.49       45.03      2.39 o 
  -7   9   4       30.37       35.33      2.40 o 
  -6   9   4       25.65       30.65      2.18 o 
  -5   9   4     1102.14     1225.24     26.43 o 
  -4   9   4       71.81       83.39      3.30 o 
  -3   9   4      656.60      666.70     12.36 o 
  -2   9   4      376.42      379.46      8.49 o 
  -1   9   4      113.05      109.74      3.38 o 
   0   9   4      538.31      569.68     14.83 o 
   1   9   4      236.66      243.36      7.20 o 
   2   9   4      182.93      182.89      5.47 o 
   3   9   4     1031.09     1104.98     40.30 o 
   4   9   4       22.39       21.04      3.18 o 
   5   9   4        0.58       -0.05      4.26 o 
   6   9   4       12.75        6.13      2.44 o 
   7   9   4      232.42      236.00     12.88 o 
   8   9   4      348.40      380.61     13.36 o 
   9   9   4       42.19       48.94      5.21 o 
  10   9   4        2.92       -1.09      3.28 o 
  11   9   4        0.06       -2.59      2.59 o 
  12   9   4       79.20       77.07      4.94 o 
  13   9   4       33.51       27.48      4.94 o 
 -15  10   4        0.53       -5.06      5.06 o 
 -14  10   4       25.67       26.22      3.17 o 
 -13  10   4       30.27       26.34      4.14 o 
 -12  10   4       69.48       62.47      3.41 o 
 -11  10   4       66.13       66.42      3.36 o 
 -10  10   4       20.60       28.15      2.23 o 
  -9  10   4       44.07       48.91      2.87 o 
  -8  10   4        7.77       10.95      1.95 o 
  -7  10   4       18.53       10.70      1.73 o 
  -6  10   4       24.10       20.97      2.10 o 
  -5  10   4      300.38      327.52      8.29 o 
  -4  10   4      336.29      353.73      7.90 o 
  -3  10   4       69.75       67.86      2.54 o 
  -2  10   4      187.89      199.85      5.49 o 
  -1  10   4      542.48      626.59     13.72 o 
   0  10   4       30.41       20.67      1.78 o 
   1  10   4        1.28        4.06      1.11 o 
   2  10   4      771.89      885.80     22.20 o 
   3  10   4       16.66       20.89      4.29 o 
   4  10   4       85.27      111.53      8.22 o 
   5  10   4      107.71      116.11      5.72 o 
   6  10   4      355.74      391.80     12.79 o 
   7  10   4       61.71       60.33      4.66 o 
   8  10   4       30.87       26.22      4.82 o 
   9  10   4      104.78      125.12     10.33 o 
  10  10   4       15.36       13.27      3.52 o 
  11  10   4        6.77       10.50      5.92 o 
  12  10   4        7.35        4.52      3.61 o 
  13  10   4        4.40       -5.95      5.95 o 
 -14  11   4       18.73       13.69      2.83 o 
 -13  11   4        0.02        1.94      2.05 o 
 -12  11   4        0.04       -2.00      2.00 o 
 -11  11   4        2.96        4.91      2.29 o 
 -10  11   4      136.40      149.06      5.12 o 
  -9  11   4       96.13       91.16      4.31 o 
  -8  11   4       15.07       10.50      1.94 o 
  -7  11   4       20.73       26.96      2.45 o 
  -6  11   4       37.87       41.75      2.82 o 
  -5  11   4      269.42      302.15      7.90 o 
  -4  11   4      549.72      656.36     12.97 o 
  -3  11   4        8.56       13.92      1.65 o 
  -2  11   4      165.64      154.50      4.74 o 
  -1  11   4       18.39       12.08      1.73 o 
   0  11   4       19.04       17.14      1.67 o 
   1  11   4       42.17       38.54      2.71 o 
   2  11   4      165.53      193.94      6.63 o 
   3  11   4      406.15      476.27     21.30 o 
   4  11   4       79.75       78.27      6.59 o 
   5  11   4       23.92       10.81      4.11 o 
   6  11   4       22.08       17.61      3.14 o 
   7  11   4        1.29        2.82      2.72 o 
   8  11   4        0.13        2.24      2.86 o 
   9  11   4       33.89       33.63      4.60 o 
  10  11   4       22.99       14.85      3.81 o 
  11  11   4       45.45       56.66      8.34 o 
  12  11   4       49.40       36.53      9.26 o 
 -13  12   4       33.25       28.82      3.06 o 
 -12  12   4        1.45        3.28      2.74 o 
 -11  12   4        6.42        7.67      2.64 o 
 -10  12   4       55.50       65.34      4.29 o 
  -9  12   4       13.52       13.36      2.47 o 
  -8  12   4        4.70        5.20      2.27 o 
  -7  12   4        3.39        3.11      1.98 o 
  -6  12   4        4.05        4.16      1.67 o 
  -5  12   4       32.89       27.79      2.07 o 
  -4  12   4       15.76       14.09      1.68 o 
  -3  12   4       20.31       21.02      1.85 o 
  -2  12   4       89.45      105.02      3.85 o 
  -1  12   4       23.70       32.39      2.15 o 
   0  12   4        4.44        8.41      1.47 o 
   1  12   4       60.37       65.20      2.77 o 
   2  12   4      367.38      387.96     12.09 o 
   3  12   4      400.15      411.04      9.06 o 
   4  12   4       20.18       16.34      4.16 o 
   5  12   4       24.67       32.42      5.15 o 
   6  12   4       31.23       36.61      6.92 o 
   7  12   4       59.61       68.80      7.70 o 
   8  12   4       14.98       21.62      5.83 o 
   9  12   4       36.85       37.67      7.68 o 
  10  12   4        4.27       -3.66      8.31 o 
  11  12   4        0.74       -1.07      5.72 o 
 -11  13   4       51.14       44.11      4.68 o 
 -10  13   4       28.61       22.73      3.45 o 
  -9  13   4       22.45       20.24      3.01 o 
  -8  13   4       91.26      105.54      5.21 o 
  -7  13   4       37.98       44.97      3.17 o 
  -6  13   4        6.10        4.39      1.88 o 
  -5  13   4        0.99        2.21      1.64 o 
  -4  13   4       22.67       17.70      1.94 o 
  -3  13   4        1.40        2.34      1.54 o 
  -2  13   4        0.65       -0.13      1.54 o 
  -1  13   4      129.04      139.67      4.91 o 
   0  13   4       51.24       49.83      2.70 o 
   1  13   4       42.78       41.92      2.37 o 
   2  13   4       23.18       28.18      1.87 o 
   3  13   4        0.19        0.39      0.63 o 
   4  13   4        7.98        0.34      5.75 o 
   5  13   4       78.38       87.32      8.60 o 
   6  13   4       32.06       27.36      5.56 o 
   7  13   4      102.69      101.61      9.05 o 
   8  13   4       33.88       30.07      6.52 o 
   9  13   4       33.41       38.77      8.84 o 
  10  13   4      105.65      109.44     11.92 o 
 -10  14   4       41.16       36.47      3.88 o 
  -9  14   4        4.71        3.28      2.65 o 
  -8  14   4       20.66       21.19      2.64 o 
  -7  14   4        0.97        1.40      2.24 o 
  -6  14   4       32.84       24.03      2.44 o 
  -5  14   4       49.38       50.26      3.04 o 
  -4  14   4       68.13       76.37      3.64 o 
  -3  14   4       69.59       78.36      3.48 o 
  -2  14   4        0.26        4.01      1.90 o 
  -1  14   4       15.87       19.94      2.22 o 
   0  14   4       12.68       15.82      2.04 o 
   1  14   4       11.46        7.93      1.70 o 
   2  14   4       77.05       64.45      3.31 o 
   3  14   4       62.53       54.94      6.58 o 
   4  14   4       78.17       72.07      8.45 o 
   5  14   4       50.62       56.60      7.32 o 
   6  14   4       13.19       21.28      5.85 o 
   7  14   4       16.99        9.21      5.33 o 
   8  14   4       23.70        7.90      7.70 o 
  -8  15   4        8.08        3.57      2.68 o 
  -7  15   4       55.50       55.91      3.88 o 
  -6  15   4       34.28       44.12      3.25 o 
  -5  15   4       26.64       34.37      2.90 o 
  -4  15   4       55.00       65.35      3.74 o 
  -3  15   4       17.77       14.55      2.21 o 
  -2  15   4       71.85       64.96      3.95 o 
  -1  15   4       34.67       33.85      2.74 o 
   0  15   4       38.28       33.15      2.92 o 
   1  15   4        6.83        5.29      3.81 o 
   2  15   4       12.78       15.37      3.64 o 
   3  15   4       54.79       57.36      5.11 o 
   4  15   4       21.93       18.85      5.82 o 
   5  15   4       20.71       19.35      6.18 o 
   6  15   4        0.14       -4.92      4.92 o 
  -5  16   4       29.66       32.39      3.04 o 
  -4  16   4       24.51       21.01      2.82 o 
  -3  16   4       37.39       41.18      3.32 o 
  -2  16   4       10.67       10.30      2.08 o 
  -1  16   4        0.11       -1.11      3.38 o 
   0  16   4       32.01       38.31      5.33 o 
   1  16   4        5.78        3.89      3.59 o 
   2  16   4       52.72       48.36      6.01 o 
   3  16   4        8.84        7.81      3.25 o 
   4  16   4        0.02        2.64      3.37 o 
 -17   1   5        1.47       -0.20      3.94 o 
 -16   1   5       24.13       22.80      2.29 o 
 -15   1   5        6.32        5.30      1.65 o 
 -14   1   5        7.07        7.39      1.53 o 
 -13   1   5      100.53      111.89      3.36 o 
 -12   1   5       16.65       14.35      2.00 o 
 -11   1   5       63.62       65.49      2.87 o 
 -10   1   5      108.23      121.77      2.97 o 
  -9   1   5      158.14      155.07      4.16 o 
  -8   1   5        4.91        5.43      1.87 o 
  -7   1   5        0.01        1.03      0.78 o 
  -6   1   5       46.18       41.78      1.48 o 
  -5   1   5        0.35        0.77      1.62 o 
  -4   1   5       76.20       58.60      1.71 o 
  -3   1   5      466.73      459.07      7.43 o 
  -2   1   5      155.45      125.16      2.83 o 
  -1   1   5       91.61       91.34      3.33 o 
   0   1   5       88.43       90.79      3.48 o 
   1   1   5      504.37      552.43      8.58 o 
   2   1   5       15.94       16.26      3.07 o 
   3   1   5      973.10     1006.00     16.85 o 
   4   1   5       12.05       17.09      1.16 o 
   5   1   5       14.09       11.68      1.53 o 
   6   1   5       28.55       20.62      2.47 o 
   7   1   5      125.01      114.62      3.87 o 
   8   1   5      329.09      348.14      8.58 o 
   9   1   5      355.70      389.80     11.94 o 
  10   1   5      113.30      114.67      5.74 o 
  11   1   5        3.66        2.86      1.45 o 
  12   1   5        0.09       -0.92      2.19 o 
  13   1   5       16.54       12.56      2.53 o 
  14   1   5        0.04       -0.99      2.77 o 
  15   1   5        0.08        2.17      2.04 o 
 -17   2   5        4.71        2.53      2.23 o 
 -16   2   5       17.05       11.33      1.97 o 
 -15   2   5       65.32       69.58      3.23 o 
 -14   2   5      100.34       95.84      3.31 o 
 -13   2   5      127.69      145.13      3.96 o 
 -12   2   5        1.39        2.73      1.33 o 
 -11   2   5      130.51      147.94      3.66 o 
 -10   2   5       27.44       18.47      1.50 o 
  -9   2   5      100.73      102.36      2.97 o 
  -8   2   5       66.99       66.54      3.75 o 
  -7   2   5      165.69      186.53      3.84 o 
  -6   2   5      531.59      576.25      9.64 o 
  -5   2   5      262.11      280.72      5.98 o 
  -4   2   5       76.12       79.90      5.90 o 
  -3   2   5        1.26        0.80      0.84 o 
  -2   2   5       20.07       14.86      1.09 o 
  -1   2   5      949.78      908.75     15.64 o 
   0   2   5      269.18      254.79      4.80 o 
   1   2   5       38.17       37.58      1.20 o 
   2   2   5     2168.20     2300.02     37.34 o 
   3   2   5       12.45        7.80      1.28 o 
   4   2   5       69.55       71.40      2.59 o 
   5   2   5        0.74       -0.27      0.91 o 
   6   2   5        2.64        4.38      2.22 o 
   7   2   5      138.90      153.17      4.63 o 
   8   2   5     1253.20     1366.32     37.11 o 
   9   2   5       82.89       78.86      9.27 o 
  10   2   5      168.23      169.47      4.71 o 
  11   2   5       19.64       19.31      1.82 o 
  12   2   5       17.46       16.52      2.12 o 
  13   2   5        0.01       -1.36      1.36 o 
  14   2   5        1.69        1.54      1.50 o 
  15   2   5        3.35        1.61      1.80 o 
 -17   3   5        1.81        0.12      2.09 o 
 -16   3   5        2.70        2.62      2.19 o 
 -15   3   5        0.10        1.24      1.85 o 
 -14   3   5       52.52       55.27      2.52 o 
 -13   3   5       11.30        4.80      1.43 o 
 -12   3   5       20.08       15.37      1.62 o 
 -11   3   5       20.81       18.42      3.49 o 
 -10   3   5      157.35      142.14      3.80 o 
  -9   3   5       43.12       43.78      6.58 o 
  -8   3   5        0.34        0.27      1.03 o 
  -7   3   5        2.75       -0.70      0.86 o 
  -6   3   5        5.58        1.60      1.21 o 
  -5   3   5      675.81      787.84     14.26 o 
  -4   3   5        1.31        0.86      0.97 o 
  -3   3   5      155.96      165.60      3.59 o 
  -2   3   5      209.44      211.14      4.33 o 
  -1   3   5       29.76       24.88      1.43 o 
   0   3   5      157.10      149.01      6.79 o 
   1   3   5        3.55        8.22      0.94 o 
   2   3   5       88.24       87.38      2.23 o 
   3   3   5      680.94      702.98     12.09 o 
   4   3   5        6.54        5.57      0.91 o 
   5   3   5      117.72      119.72      5.82 o 
   6   3   5       25.43       23.21      1.34 o 
   7   3   5        1.69        0.79      1.07 o 
   8   3   5      763.59      811.12     15.00 o 
   9   3   5      104.09      115.45      3.44 o 
  10   3   5      190.28      207.33      5.33 o 
  11   3   5       43.09       41.01      3.49 o 
  12   3   5       43.48       43.20      2.43 o 
  13   3   5       19.57       18.64      4.29 o 
  14   3   5        0.74        0.21      1.70 o 
  15   3   5        4.25        5.32      2.15 o 
 -17   4   5        3.24        2.63      2.16 o 
 -16   4   5        0.15       -0.10      2.65 o 
 -15   4   5       70.00       76.45      3.55 o 
 -14   4   5       12.27       12.73      1.63 o 
 -13   4   5       68.88       72.61      4.40 o 
 -12   4   5       45.25       39.19      2.11 o 
 -11   4   5       60.29       65.11      2.56 o 
 -10   4   5       33.40       21.65      1.57 o 
  -9   4   5       22.58       25.05      1.65 o 
  -8   4   5       51.79       37.48      1.70 o 
  -7   4   5       33.31       27.63      2.06 o 
  -6   4   5      158.08      175.59      4.47 o 
  -5   4   5        4.53        4.24      1.27 o 
  -4   4   5       32.61       24.32      1.42 o 
  -3   4   5       12.11       17.02      1.23 o 
  -2   4   5       15.47       15.49      1.15 o 
  -1   4   5        0.57       -0.17      0.76 o 
   0   4   5      469.04      444.29      7.17 o 
   1   4   5       14.84       11.41      1.39 o 
   2   4   5       21.82       27.85      2.40 o 
   3   4   5      613.53      633.37     11.22 o 
   4   4   5      163.39      182.91      6.67 o 
   5   4   5       28.95       32.24      1.35 o 
   6   4   5       73.91       64.19      1.95 o 
   7   4   5      122.38      141.41      2.97 o 
   8   4   5      223.47      236.88      5.41 o 
   9   4   5      332.06      357.24     18.69 o 
  10   4   5       16.05       12.43      1.85 o 
  11   4   5        1.41       -0.01      2.81 o 
  12   4   5       37.96       32.93      2.16 o 
  13   4   5       23.78       22.08      1.89 o 
  14   4   5       28.97       26.63      2.14 o 
  15   4   5       19.58       15.84      5.09 o 
 -17   5   5        1.34        2.19      2.43 o 
 -16   5   5        0.39        1.72      1.90 o 
 -15   5   5       19.83       19.90      2.28 o 
 -14   5   5       44.82       39.64      2.90 o 
 -13   5   5        0.19       -0.48      1.49 o 
 -12   5   5       43.16       50.31      2.50 o 
 -11   5   5        0.10       -0.62      2.34 o 
 -10   5   5        4.42        2.30      1.60 o 
  -9   5   5       21.03       17.73      1.36 o 
  -8   5   5       67.88       65.45      2.16 o 
  -7   5   5        0.13        0.30      2.01 o 
  -6   5   5      308.01      372.15      9.16 o 
  -5   5   5       56.32       53.94      2.49 o 
  -4   5   5      158.77      155.60      5.99 o 
  -3   5   5      183.23      174.42      3.52 o 
  -2   5   5      359.38      353.27     10.96 o 
  -1   5   5      288.52      287.60      8.04 o 
   0   5   5      863.55      985.33     19.12 o 
   1   5   5        0.80        1.99      0.67 o 
   2   5   5       15.55       22.75      1.20 o 
   3   5   5       66.70       59.05      1.79 o 
   4   5   5       12.21       11.53      1.21 o 
   5   5   5      177.09      185.13      5.16 o 
   6   5   5      238.54      238.43      6.74 o 
   7   5   5       24.95       21.91      2.11 o 
   8   5   5       64.47       49.03      2.82 o 
   9   5   5       17.74       15.97      2.33 o 
  10   5   5       98.28      102.68      4.97 o 
  11   5   5        3.55       -1.10      2.20 o 
  12   5   5        5.22        5.48      2.34 o 
  13   5   5       13.98       17.63      2.94 o 
  14   5   5       24.86       29.08      4.99 o 
 -16   6   5        4.57        3.48      2.27 o 
 -15   6   5       11.93       12.40      3.19 o 
 -14   6   5        0.01        0.00      1.84 o 
 -13   6   5       85.05       94.36      4.80 o 
 -12   6   5       22.09       23.14      2.19 o 
 -11   6   5        0.23        0.69      2.95 o 
 -10   6   5        0.02       -1.36      1.36 o 
  -9   6   5       47.94       45.83      2.07 o 
  -8   6   5        2.94        1.57      1.27 o 
  -7   6   5      365.22      367.06      6.89 o 
  -6   6   5       12.70       10.81      2.12 o 
  -5   6   5        4.70        3.41      2.36 o 
  -4   6   5       49.73       52.08      1.68 o 
  -3   6   5      651.10      722.98     11.33 o 
  -2   6   5      469.59      476.20      7.79 o 
  -1   6   5      274.68      262.37      4.68 o 
   0   6   5        4.53        3.63      0.95 o 
   1   6   5       40.50       44.63      1.72 o 
   2   6   5       55.83       41.39      3.04 o 
   3   6   5      147.05      115.17      4.88 o 
   4   6   5        0.68        0.43      2.07 o 
   5   6   5       98.72      106.16      7.23 o 
   6   6   5       20.98       15.02      4.21 o 
   7   6   5      273.01      313.46      9.09 o 
   8   6   5       28.37       32.64      3.06 o 
   9   6   5        0.06        0.26      1.77 o 
  10   6   5        0.87        2.28      2.17 o 
  11   6   5        0.02        1.74      2.75 o 
  12   6   5        7.38       11.86      3.11 o 
  13   6   5        0.04        0.18      2.51 o 
  14   6   5       20.81       18.30      4.24 o 
 -16   7   5        1.25        1.88      3.55 o 
 -15   7   5        0.63        0.00      2.04 o 
 -14   7   5       15.03       14.53      2.37 o 
 -13   7   5        9.19       12.23      2.14 o 
 -12   7   5       43.02       47.00      3.05 o 
 -11   7   5        4.36        1.20      1.52 o 
 -10   7   5      158.34      143.45      4.23 o 
  -9   7   5        0.03        0.15      1.16 o 
  -8   7   5       62.89       62.86      2.36 o 
  -7   7   5        0.70       -0.26      1.50 o 
  -6   7   5       82.00       95.66      3.28 o 
  -5   7   5       39.92       41.61      2.05 o 
  -4   7   5        6.42        5.28      1.14 o 
  -3   7   5      448.65      462.01      8.88 o 
  -2   7   5      103.93      109.91      2.86 o 
  -1   7   5     1084.79     1196.82     20.10 o 
   0   7   5       22.44       28.26      2.00 o 
   1   7   5      350.23      340.48      9.30 o 
   2   7   5        0.68        1.18      2.62 o 
   3   7   5        7.36        5.85      2.32 o 
   4   7   5       10.41       15.14      2.84 o 
   5   7   5      432.36      444.71     17.12 o 
   6   7   5      182.14      180.83      7.14 o 
   7   7   5       28.89       27.74      2.49 o 
   8   7   5        3.33       -0.65      1.76 o 
   9   7   5        6.48        7.81      2.98 o 
  10   7   5       15.00       11.07      2.52 o 
  11   7   5        0.84       -1.00      2.81 o 
  12   7   5        6.08        3.91      2.61 o 
  13   7   5        0.14        3.51      4.01 o 
 -15   8   5        0.88        3.98      2.59 o 
 -14   8   5        1.96       -1.02      2.50 o 
 -13   8   5       33.97       28.05      3.02 o 
 -12   8   5        0.01       -1.71      1.71 o 
 -11   8   5       56.35       48.25      2.61 o 
 -10   8   5       25.62       20.21      1.81 o 
  -9   8   5       15.17       11.43      1.43 o 
  -8   8   5      115.23       89.90      3.58 o 
  -7   8   5      146.42      155.03      4.87 o 
  -6   8   5      789.32      833.29     18.56 o 
  -5   8   5      158.49      140.73      4.24 o 
  -4   8   5       34.38       35.49      1.65 o 
  -3   8   5      103.49      113.91      3.01 o 
  -2   8   5       60.98       56.87      2.04 o 
  -1   8   5     1378.83     1500.67     29.31 o 
   0   8   5      354.20      380.97      8.46 o 
   1   8   5      204.36      211.01      6.43 o 
   2   8   5      211.82      225.36     10.97 o 
   3   8   5       10.95        8.50      2.17 o 
   4   8   5       48.99       50.42      3.60 o 
   5   8   5        0.13       -0.63      2.42 o 
   6   8   5       43.77       28.84      4.42 o 
   7   8   5      121.79      106.22      5.60 o 
   8   8   5      108.53      109.03      4.85 o 
   9   8   5        0.01       -1.13      2.60 o 
  10   8   5       21.11       25.52      3.14 o 
  11   8   5       30.15       33.97      4.74 o 
  12   8   5        1.91        0.42      6.37 o 
  13   8   5        7.77        6.29      3.85 o 
 -15   9   5        7.06        5.14      2.76 o 
 -14   9   5        9.20        0.10      2.61 o 
 -13   9   5        0.50        2.57      1.86 o 
 -12   9   5       37.72       29.34      3.11 o 
 -11   9   5        3.14        4.13      1.67 o 
 -10   9   5        5.17        4.15      1.52 o 
  -9   9   5       18.35       14.35      1.93 o 
  -8   9   5       50.42       42.71      2.72 o 
  -7   9   5      412.71      434.58     11.24 o 
  -6   9   5       41.29       37.19      2.41 o 
  -5   9   5      366.04      394.06      8.64 o 
  -4   9   5      157.44      157.21      4.08 o 
  -3   9   5      121.31      133.74      3.58 o 
  -2   9   5      204.04      202.66      4.77 o 
  -1   9   5      169.77      166.86      4.46 o 
   0   9   5      697.69      747.81     15.07 o 
   1   9   5        0.00        2.68      1.16 o 
   2   9   5      130.67      135.76      4.35 o 
   3   9   5       41.09       30.96      5.08 o 
   4   9   5      254.70      236.86      8.71 o 
   5   9   5       52.78       51.63      3.78 o 
   6   9   5        9.49        6.73      2.53 o 
   7   9   5       10.27       11.11      3.71 o 
   8   9   5       12.16       19.60      3.87 o 
   9   9   5        0.26        2.97      3.21 o 
  10   9   5        4.01        3.42      2.66 o 
  11   9   5       13.23        9.26      3.49 o 
  12   9   5      103.34      110.71      8.28 o 
 -14  10   5       16.17       14.93      6.47 o 
 -13  10   5       23.55       17.53      2.79 o 
 -12  10   5        0.59        1.90      2.74 o 
 -11  10   5        1.36        4.09      1.76 o 
 -10  10   5       15.17       22.18      2.70 o 
  -9  10   5       24.72       24.40      2.52 o 
  -8  10   5       86.12      100.06      4.41 o 
  -7  10   5        0.37       -1.67      1.67 o 
  -6  10   5        0.67        0.81      1.38 o 
  -5  10   5      156.60      148.98      4.18 o 
  -4  10   5      254.58      252.86      6.15 o 
  -3  10   5      130.80      122.69      3.58 o 
  -2  10   5        1.30        2.89      1.10 o 
  -1  10   5       35.54       29.18      1.75 o 
   0  10   5       25.62       22.64      1.85 o 
   1  10   5       21.53       15.92      1.60 o 
   2  10   5       79.50       72.55      2.71 o 
   3  10   5      188.02      189.87     10.90 o 
   4  10   5        1.29        3.29      3.22 o 
   5  10   5       91.74       88.04      5.11 o 
   6  10   5        0.70       -3.45      3.45 o 
   7  10   5       10.21        6.44      2.76 o 
   8  10   5        4.26        0.55      3.03 o 
   9  10   5       45.47       50.40      4.62 o 
  10  10   5        1.89        8.15      2.77 o 
  11  10   5       87.36       85.18      7.08 o 
 -13  11   5        8.46       12.16      3.01 o 
 -12  11   5        9.39        6.04      1.98 o 
 -11  11   5       31.58       32.63      3.15 o 
 -10  11   5       18.85       18.67      2.54 o 
  -9  11   5        4.75        2.68      2.08 o 
  -8  11   5       53.16       56.78      3.32 o 
  -7  11   5      245.40      265.19      8.47 o 
  -6  11   5       12.16        9.30      1.71 o 
  -5  11   5       54.08       39.66      2.37 o 
  -4  11   5       63.54       66.73      2.75 o 
  -3  11   5        9.57        8.51      1.53 o 
  -2  11   5       14.41        8.88      1.48 o 
  -1  11   5      208.33      213.46      5.83 o 
   0  11   5       33.02       34.92      2.08 o 
   1  11   5      113.71      129.38      4.15 o 
   2  11   5        2.24        0.87      0.78 o 
   3  11   5       98.28       97.97      8.11 o 
   4  11   5       19.41       23.96      5.69 o 
   5  11   5       58.37       60.69      7.38 o 
   6  11   5       73.67       72.66      5.24 o 
   7  11   5        1.32       -0.97      3.24 o 
   8  11   5       29.11       24.98      4.25 o 
   9  11   5       23.99       25.61     11.68 o 
  10  11   5       11.06       13.23      5.86 o 
  11  11   5        4.18        3.84      4.41 o 
 -12  12   5        3.81       -0.56      3.51 o 
 -11  12   5       23.31       22.39      3.22 o 
 -10  12   5        0.14        1.27      2.62 o 
  -9  12   5        2.89       10.11      2.97 o 
  -8  12   5      128.02      134.09      6.15 o 
  -7  12   5        7.60        9.83      2.60 o 
  -6  12   5       12.67       12.74      1.94 o 
  -5  12   5        7.05        2.71      1.48 o 
  -4  12   5        4.34        3.59      1.40 o 
  -3  12   5        0.52        0.83      1.27 o 
  -2  12   5       15.15       16.22      1.68 o 
  -1  12   5      110.02      117.38      4.04 o 
   0  12   5      151.96      178.01      5.60 o 
   1  12   5        0.09       -0.47      1.14 o 
   2  12   5       44.11       41.50      2.13 o 
   3  12   5       13.57        9.80      4.02 o 
   4  12   5       49.49       52.72      6.25 o 
   5  12   5        2.33        6.06      4.06 o 
   6  12   5        2.01       12.78      5.15 o 
   7  12   5        5.84        0.09      3.59 o 
   8  12   5       20.47       18.43      4.06 o 
   9  12   5       62.30       59.06      8.32 o 
 -10  13   5        5.64        3.61      2.45 o 
  -9  13   5       10.41        7.76      2.58 o 
  -8  13   5        2.04        1.95      2.00 o 
  -7  13   5        0.87        2.32      1.84 o 
  -6  13   5        1.48        0.51      1.57 o 
  -5  13   5       57.04       57.53      3.10 o 
  -4  13   5       46.88       50.74      2.74 o 
  -3  13   5        0.12        0.58      1.57 o 
  -2  13   5       22.94       20.61      1.91 o 
  -1  13   5       41.95       34.89      2.44 o 
   0  13   5        3.03        1.94      1.53 o 
   1  13   5       44.39       45.76      2.54 o 
   2  13   5        0.04       -2.51      3.02 o 
   3  13   5        2.16       -3.62      4.16 o 
   4  13   5       10.98        4.51      4.15 o 
   5  13   5        4.93        6.00      4.76 o 
   6  13   5        0.86        3.48      6.87 o 
   7  13   5        0.34       -2.55      4.66 o 
   8  13   5        3.85        6.83      5.95 o 
  -9  14   5       36.00       33.03      3.71 o 
  -8  14   5        0.75        1.71      2.25 o 
  -7  14   5        7.81        3.24      2.02 o 
  -6  14   5        5.89        5.52      1.87 o 
  -5  14   5       11.58        8.19      2.11 o 
  -4  14   5       44.16       38.90      2.85 o 
  -3  14   5        7.65        8.56      1.67 o 
  -2  14   5       25.99       27.06      2.38 o 
  -1  14   5        7.50        7.76      1.90 o 
   0  14   5        0.00       -0.48      1.55 o 
   1  14   5        0.01       -2.31      2.31 o 
   2  14   5        0.08       -2.67      2.67 o 
   3  14   5       26.83       28.65      3.69 o 
   4  14   5       26.00       25.37      5.85 o 
   5  14   5       11.35        1.00      7.06 o 
   6  14   5        1.07       -5.25      5.25 o 
  -6  15   5        0.47        0.73      2.10 o 
  -5  15   5        0.02       -1.58      2.02 o 
  -4  15   5        3.97        2.81      1.98 o 
  -3  15   5        0.83       -1.64      1.64 o 
  -2  15   5        1.88        2.65      1.75 o 
  -1  15   5       27.30       22.35      3.51 o 
   0  15   5        5.76       -0.58      3.65 o 
   1  15   5        2.29       -2.42      2.42 o 
   2  15   5        8.05        3.85      2.72 o 
   3  15   5        0.75       -2.67      2.67 o 
   4  15   5        2.99        8.31      5.50 o 
 -17   0   6       31.18       27.70      4.54 o 
 -16   0   6       74.67       69.15      5.52 o 
 -15   0   6      155.91      158.51      7.22 o 
 -14   0   6      389.73      465.82     14.83 o 
 -13   0   6       67.05       66.43      3.91 o 
 -12   0   6      156.07      186.98      6.75 o 
 -11   0   6      234.46      236.50      7.22 o 
 -10   0   6       69.35       60.14      2.93 o 
  -9   0   6        1.68        0.86      1.54 o 
  -8   0   6      283.18      299.01      7.75 o 
  -7   0   6      394.38      470.46     11.18 o 
  -6   0   6      581.65      621.32     14.01 o 
  -5   0   6      167.01      192.65      3.99 o 
  -4   0   6      156.64      147.37      5.77 o 
  -3   0   6     1346.84     1290.27     33.22 o 
  -2   0   6       88.25       83.26      2.74 o 
  -1   0   6      269.08      282.78      7.47 o 
   0   0   6      926.84     1023.82     24.72 o 
   1   0   6        7.74       12.14      1.06 o 
   2   0   6      374.90      386.70      8.41 o 
   3   0   6        3.17        4.04      1.06 o 
   4   0   6      574.97      603.50     15.21 o 
   5   0   6       41.76       43.55      4.21 o 
   6   0   6       33.83       36.10      3.64 o 
   7   0   6       48.27       43.94      4.98 o 
   8   0   6      614.82      664.83     27.43 o 
   9   0   6      526.63      602.94     24.77 o 
  10   0   6      517.43      569.11     27.05 o 
  11   0   6        8.44        4.53      3.78 o 
  12   0   6        0.77        1.04      1.93 o 
  13   0   6       27.64       23.46      3.42 o 
  14   0   6        2.49        4.71      2.42 o 
 -17   1   6        0.13        2.43      3.08 o 
 -16   1   6       75.29       76.26      5.67 o 
 -15   1   6        1.51       -0.43      1.76 o 
 -14   1   6        0.25       -0.49      1.77 o 
 -13   1   6       31.76       26.52      1.98 o 
 -12   1   6       53.79       58.40      3.25 o 
 -11   1   6       60.89       66.90      2.40 o 
 -10   1   6        6.83        9.71      1.23 o 
  -9   1   6        0.14        2.24      1.06 o 
  -8   1   6      195.94      215.80      4.33 o 
  -7   1   6        4.99        5.15      0.91 o 
  -6   1   6        2.29        3.60      0.81 o 
  -5   1   6       36.51       34.88      1.40 o 
  -4   1   6      203.51      214.23      4.27 o 
  -3   1   6       33.40       31.57      2.23 o 
  -2   1   6       48.24       41.04      1.55 o 
  -1   1   6      180.81      188.19      6.85 o 
   0   1   6      204.01      214.88      5.49 o 
   1   1   6     1239.09     1326.58     19.97 o 
   2   1   6     1006.30     1072.53     16.28 o 
   3   1   6      351.89      358.69      8.72 o 
   4   1   6       21.29       19.14      1.33 o 
   5   1   6      237.40      240.32      5.13 o 
   6   1   6      467.75      475.01      9.34 o 
   7   1   6      739.37      785.16     17.59 o 
   8   1   6       40.45       44.02      8.80 o 
   9   1   6       91.61       94.92      5.02 o 
  10   1   6        6.72        7.11      2.41 o 
  11   1   6       24.55       23.38      2.95 o 
  12   1   6       29.32       29.41      5.10 o 
  13   1   6      191.61      206.45      6.98 o 
  14   1   6        0.02        0.75      1.86 o 
 -17   2   6        0.90       -0.77      3.11 o 
 -16   2   6       30.78       31.26      5.94 o 
 -15   2   6       16.49       11.32      1.95 o 
 -14   2   6       21.02       17.08      1.79 o 
 -13   2   6      112.31      121.81      3.84 o 
 -12   2   6        0.08        0.05      1.20 o 
 -11   2   6       25.98       26.35      1.58 o 
 -10   2   6       46.18       45.24      2.05 o 
  -9   2   6      251.96      293.15      6.33 o 
  -8   2   6      190.51      207.95      5.59 o 
  -7   2   6        8.43        9.60      0.88 o 
  -6   2   6        9.74        8.63      1.47 o 
  -5   2   6       13.55       12.31      1.15 o 
  -4   2   6        0.31        1.12      0.81 o 
  -3   2   6       23.90       22.83      1.37 o 
  -2   2   6        0.44        0.24      0.92 o 
  -1   2   6       98.84       97.41      5.25 o 
   0   2   6      950.55      963.74     20.60 o 
   1   2   6      503.66      505.89      9.57 o 
   2   2   6       33.09       33.67      1.30 o 
   3   2   6      121.76      112.56      2.77 o 
   4   2   6       18.91       17.47      1.30 o 
   5   2   6      611.67      692.66     12.55 o 
   6   2   6        4.26        3.90      1.43 o 
   7   2   6       14.36       15.59      2.55 o 
   8   2   6      259.62      265.43     10.10 o 
   9   2   6       12.96       16.45      3.62 o 
  10   2   6      185.95      193.27     10.21 o 
  11   2   6        0.10       -0.26      1.70 o 
  12   2   6        7.85       10.09      1.96 o 
  13   2   6       10.58        9.43      2.31 o 
  14   2   6       16.61       13.26      3.17 o 
 -16   3   6        3.47        3.00      2.01 o 
 -15   3   6       36.54       41.17      2.73 o 
 -14   3   6       34.77       32.88      2.26 o 
 -13   3   6        4.36        4.00      1.42 o 
 -12   3   6        0.87        1.66      1.16 o 
 -11   3   6        0.60        0.08      1.25 o 
 -10   3   6      121.21      140.22      3.84 o 
  -9   3   6      160.29      174.38      4.36 o 
  -8   3   6      282.36      308.64      6.52 o 
  -7   3   6      336.15      371.43      7.13 o 
  -6   3   6      473.53      473.99      9.75 o 
  -5   3   6       72.85       62.38      3.70 o 
  -4   3   6       36.39       34.92      1.73 o 
  -3   3   6       29.44       26.03      1.39 o 
  -2   3   6        0.01        1.36      0.95 o 
  -1   3   6       33.88       30.18      5.24 o 
   0   3   6      136.84      145.20      3.11 o 
   1   3   6        4.01        8.19      2.00 o 
   2   3   6      326.14      353.24      6.06 o 
   3   3   6      446.24      452.24      8.49 o 
   4   3   6       76.96       65.78      2.07 o 
   5   3   6        7.43        6.95      1.06 o 
   6   3   6      167.08      191.07      6.03 o 
   7   3   6       20.84       15.15      1.38 o 
   8   3   6      197.82      212.02      8.06 o 
   9   3   6       92.87       93.09      3.24 o 
  10   3   6      118.05      133.13      3.56 o 
  11   3   6       53.47       55.74      3.22 o 
  12   3   6       32.46       33.25      2.63 o 
  13   3   6        1.39        2.59      1.68 o 
  14   3   6        7.72        7.49      3.09 o 
 -16   4   6        0.00        2.83      2.10 o 
 -15   4   6        5.92        7.12      1.79 o 
 -14   4   6       16.13       16.92      2.18 o 
 -13   4   6        0.17        0.96      1.39 o 
 -12   4   6        0.44        2.20      2.55 o 
 -11   4   6      100.56      111.23      3.60 o 
 -10   4   6       21.21       19.41      1.42 o 
  -9   4   6       40.88       46.54      2.49 o 
  -8   4   6       85.30       85.93      2.53 o 
  -7   4   6       49.10       51.19      2.95 o 
  -6   4   6       96.30       91.60      3.54 o 
  -5   4   6      128.91      125.21      4.43 o 
  -4   4   6      307.09      297.44      6.24 o 
  -3   4   6      706.71      748.46     15.17 o 
  -2   4   6      245.57      241.31     10.67 o 
  -1   4   6        9.50       15.65      1.43 o 
   0   4   6       18.75       18.91      1.21 o 
   1   4   6      246.38      239.11     11.80 o 
   2   4   6      131.40      121.08      2.97 o 
   3   4   6      146.53      137.29      3.34 o 
   4   4   6      476.37      526.31      9.89 o 
   5   4   6      835.55      956.00     17.06 o 
   6   4   6      154.09      159.34      4.07 o 
   7   4   6       12.32       14.81      1.18 o 
   8   4   6      183.76      193.30      4.05 o 
   9   4   6       64.02       66.14      1.97 o 
  10   4   6       10.66       10.70      0.83 o 
  11   4   6       35.31       35.16      1.39 o 
  12   4   6        0.75        1.32      0.73 o 
  13   4   6       63.58       76.59     11.21 o 
 -16   5   6        3.97        3.14      2.35 o 
 -15   5   6        0.30       -1.17      1.66 o 
 -14   5   6        5.67        8.86      2.21 o 
 -13   5   6        0.92        5.26      1.94 o 
 -12   5   6       17.21       12.76      2.42 o 
 -11   5   6       25.24       14.89      1.85 o 
 -10   5   6       11.37        8.73      2.40 o 
  -9   5   6       10.95       10.95      2.25 o 
  -8   5   6       74.40       79.52      2.75 o 
  -7   5   6      610.82      681.30     16.44 o 
  -6   5   6      267.62      289.20      7.84 o 
  -5   5   6       13.92        9.83      1.49 o 
  -4   5   6        0.03        3.11      2.01 o 
  -3   5   6       74.28       60.66      2.14 o 
  -2   5   6     1108.44     1235.62     21.43 o 
  -1   5   6       21.50       26.65      1.61 o 
   0   5   6      761.04      814.23     12.78 o 
   1   5   6       68.33       60.74      2.09 o 
   2   5   6      151.74      148.22      4.21 o 
   3   5   6      504.25      524.11     15.59 o 
   4   5   6       40.86       43.79      1.64 o 
   5   5   6      597.34      641.81     12.04 o 
   6   5   6      350.34      308.91      8.54 o 
   7   5   6      793.83      918.57     21.08 o 
   8   5   6      121.19      113.96      4.69 o 
   9   5   6        0.92        0.96      2.13 o 
  10   5   6      131.31      151.28      5.97 o 
  11   5   6       44.79       47.61      3.74 o 
  12   5   6       54.35       58.55      4.31 o 
  13   5   6      190.16      194.02     11.52 o 
 -15   6   6        9.99       11.54      2.40 o 
 -14   6   6        0.59       -0.15      2.00 o 
 -13   6   6        0.03        1.47      1.91 o 
 -12   6   6        5.38        3.75      1.44 o 
 -11   6   6       21.32       18.27      1.90 o 
 -10   6   6       83.50       84.39      6.33 o 
  -9   6   6        0.81       -0.68      3.13 o 
  -8   6   6        0.04        2.99      1.95 o 
  -7   6   6       93.48      104.21      4.08 o 
  -6   6   6        0.83        0.14      1.51 o 
  -5   6   6       39.50       41.56      2.03 o 
  -4   6   6      288.42      296.47      6.49 o 
  -3   6   6      224.71      196.63      4.56 o 
  -2   6   6       21.50       16.80      0.57 o 
  -1   6   6      564.13      634.78      9.18 o 
   0   6   6      431.21      477.94      8.07 o 
   1   6   6       29.04       33.14      2.55 o 
   2   6   6        0.67        0.30      0.91 o 
   3   6   6       97.10       82.05      2.73 o 
   4   6   6        1.85        1.14      1.32 o 
   5   6   6       36.39       24.62      2.14 o 
   6   6   6      528.99      533.83     13.74 o 
   7   6   6      396.26      430.53     12.81 o 
   8   6   6       29.14       36.36      4.61 o 
   9   6   6       58.70       64.77      3.76 o 
  10   6   6       41.10       36.89      3.36 o 
  11   6   6       58.59       51.40      4.05 o 
  12   6   6        2.61        0.33      2.74 o 
  13   6   6        0.72        0.64      3.44 o 
 -15   7   6        2.21        3.34      2.69 o 
 -14   7   6        7.97        8.34      2.53 o 
 -13   7   6       12.29        6.98      2.36 o 
 -12   7   6       61.80       65.23      5.59 o 
 -11   7   6        5.29        8.94      2.34 o 
 -10   7   6       19.62       24.26      2.19 o 
  -9   7   6        6.08       -0.19      2.11 o 
  -8   7   6      116.64      113.08      6.58 o 
  -7   7   6       14.81       12.16      1.99 o 
  -6   7   6       18.24       18.89      1.24 o 
  -5   7   6      616.61      713.37     12.19 o 
  -4   7   6      424.04      472.17      8.45 o 
  -3   7   6      534.76      628.54     10.57 o 
  -2   7   6      386.38      464.63     10.46 o 
  -1   7   6      395.63      407.47      7.17 o 
   0   7   6      171.75      172.44      4.11 o 
   1   7   6      105.08      102.57      6.74 o 
   2   7   6       43.97       46.11      2.65 o 
   3   7   6       62.35       65.56      2.88 o 
   4   7   6        0.06       -0.01      1.38 o 
   5   7   6       61.71       56.32      2.83 o 
   6   7   6      175.56      196.55      8.65 o 
   7   7   6        0.50        1.58      2.18 o 
   8   7   6       26.44       29.11      4.66 o 
   9   7   6       13.52       14.44      6.17 o 
  10   7   6       32.68       32.68      3.45 o 
  11   7   6       86.19       79.36      6.32 o 
  12   7   6       17.19       11.47      3.72 o 
 -14   8   6        2.17       -3.27      3.50 o 
 -13   8   6        2.19        5.36      2.41 o 
 -12   8   6       25.77       26.21      2.80 o 
 -11   8   6       35.83       37.26      5.19 o 
 -10   8   6       38.36       31.18      3.72 o 
  -9   8   6       37.54       39.73      2.54 o 
  -8   8   6       25.23       27.51      2.05 o 
  -7   8   6       55.92       61.33      2.65 o 
  -6   8   6        1.08       -0.80      1.20 o 
  -5   8   6       97.85      103.79      3.14 o 
  -4   8   6      312.70      340.50      7.28 o 
  -3   8   6       12.86       14.42      1.24 o 
  -2   8   6     1098.39     1248.94     22.47 o 
  -1   8   6      314.20      329.47      6.99 o 
   0   8   6        8.39        3.81      1.08 o 
   1   8   6      100.45      111.77      4.18 o 
   2   8   6        2.42        3.78      3.22 o 
   3   8   6      324.07      305.87     14.46 o 
   4   8   6       28.19       27.44      4.21 o 
   5   8   6       54.63       45.19      3.63 o 
   6   8   6       26.42       27.75      2.60 o 
   7   8   6        2.72        1.98      1.81 o 
   8   8   6      118.77      146.74      8.69 o 
   9   8   6       34.15       32.20      3.26 o 
  10   8   6       12.04       16.31      2.86 o 
  11   8   6        4.67        3.43      5.02 o 
 -13   9   6       14.27       15.39      2.72 o 
 -12   9   6        2.03        0.94      3.00 o 
 -11   9   6        0.12       -0.73      2.85 o 
 -10   9   6       36.66       32.42      2.72 o 
  -9   9   6       28.59       21.88      2.34 o 
  -8   9   6       53.81       37.31      2.51 o 
  -7   9   6       71.78       75.15      3.48 o 
  -6   9   6      129.36      123.77      3.98 o 
  -5   9   6       12.54       14.16      1.31 o 
  -4   9   6      329.28      380.68      8.31 o 
  -3   9   6       26.24       27.26      1.61 o 
  -2   9   6        1.14       -1.25      1.25 o 
  -1   9   6        0.06        0.36      1.14 o 
   0   9   6        7.39       10.84      1.37 o 
   1   9   6      204.53      217.22      7.04 o 
   2   9   6      141.80      157.94      8.99 o 
   3   9   6       97.20      102.50      7.79 o 
   4   9   6       18.34       29.21      5.66 o 
   5   9   6       14.34       25.22      3.56 o 
   6   9   6      114.04      121.98     10.55 o 
   7   9   6        0.83        1.68      2.02 o 
   8   9   6        0.34       -2.11      2.29 o 
   9   9   6       23.63       14.84      3.70 o 
  10   9   6       58.17       42.47      3.98 o 
  11   9   6       37.77       40.98      5.39 o 
 -13  10   6       31.25       35.61     11.22 o 
 -12  10   6        7.80        0.70      3.81 o 
 -11  10   6       22.19       20.27      2.64 o 
 -10  10   6       40.32       39.24      3.29 o 
  -9  10   6        2.05       -0.01      1.95 o 
  -8  10   6        0.01        0.33      1.47 o 
  -7  10   6      121.49      130.76      4.44 o 
  -6  10   6        4.89        2.51      1.33 o 
  -5  10   6      191.90      192.44      5.16 o 
  -4  10   6       97.88       92.02      3.24 o 
  -3  10   6       98.28       92.57      3.11 o 
  -2  10   6      142.59      162.59      4.33 o 
  -1  10   6       78.86       87.46      2.93 o 
   0  10   6      182.80      213.71      5.84 o 
   1  10   6        0.96        0.93      0.97 o 
   2  10   6      103.73      105.30      7.48 o 
   3  10   6        0.44       -3.48      3.48 o 
   4  10   6       20.84       21.18      4.59 o 
   5  10   6        5.35        0.90      3.68 o 
   6  10   6      194.27      211.00     10.85 o 
   7  10   6      116.15      113.55     13.89 o 
   8  10   6       18.79       18.04      4.06 o 
   9  10   6       49.18       61.59      4.73 o 
  10  10   6       53.90       63.24      5.73 o 
 -12  11   6       14.13       11.28      5.62 o 
 -11  11   6        5.15        1.54      3.27 o 
 -10  11   6       16.14       13.11      2.47 o 
  -9  11   6       80.75       78.33      4.58 o 
  -8  11   6        8.34       11.88      1.95 o 
  -7  11   6       10.14        6.87      1.73 o 
  -6  11   6       68.12       66.29      3.08 o 
  -5  11   6       89.88      100.29      3.78 o 
  -4  11   6       33.75       47.00      2.40 o 
  -3  11   6        3.01        2.42      1.53 o 
  -2  11   6      147.28      145.54      4.23 o 
  -1  11   6       77.57       78.52      2.88 o 
   0  11   6        0.01       -0.31      1.10 o 
   1  11   6       61.97       53.44      2.34 o 
   2  11   6      159.95      187.21     10.99 o 
   3  11   6      195.53      242.69     14.07 o 
   4  11   6       64.77       70.91      7.13 o 
   5  11   6       70.76       89.96      8.05 o 
   6  11   6       22.32       26.14      5.79 o 
   7  11   6        1.01       -2.15      4.62 o 
   8  11   6       30.81       23.17      3.44 o 
   9  11   6       18.01       13.88      3.81 o 
 -10  12   6       49.83       56.36      6.25 o 
  -9  12   6       31.29       29.42      4.28 o 
  -8  12   6        1.90       -1.44      2.15 o 
  -7  12   6       21.52       26.76      2.41 o 
  -6  12   6       48.13       48.71      3.02 o 
  -5  12   6        8.58        4.08      1.43 o 
  -4  12   6        7.52        4.93      1.73 o 
  -3  12   6        4.50        1.68      1.33 o 
  -2  12   6       67.20       71.74      3.05 o 
  -1  12   6        6.10        9.90      1.47 o 
   0  12   6        2.08        0.90      1.20 o 
   1  12   6      109.11      133.26      4.51 o 
   2  12   6       60.70       60.50      4.29 o 
   3  12   6        3.02       -1.38      3.88 o 
   4  12   6        6.74        6.16      4.53 o 
   5  12   6        2.44       -2.78      5.93 o 
   6  12   6        1.70       -1.53      4.35 o 
   7  12   6       71.71       71.19      9.32 o 
   8  12   6      105.72      155.60     14.01 o 
  -9  13   6       19.80       21.28      3.89 o 
  -8  13   6        2.30       -2.30      2.34 o 
  -7  13   6        0.17       -1.06      2.34 o 
  -6  13   6        9.96        9.35      1.90 o 
  -5  13   6      107.37      111.04      5.01 o 
  -4  13   6       31.89       35.04      2.45 o 
  -3  13   6        0.46        2.32      1.51 o 
  -2  13   6        0.14       -1.20      1.20 o 
  -1  13   6        3.27        2.10      1.24 o 
   0  13   6        1.28        1.28      2.08 o 
   1  13   6        2.11        2.92      3.04 o 
   2  13   6        9.49        5.16      2.91 o 
   3  13   6       53.57       50.40      7.28 o 
   4  13   6       41.61       39.74      7.92 o 
   5  13   6       29.21       36.48      6.97 o 
   6  13   6       25.11       28.22      6.40 o 
  -6  14   6        0.53        3.49      3.24 o 
  -5  14   6       10.79        7.40      2.61 o 
  -4  14   6        4.35        3.29      1.81 o 
  -3  14   6       35.64       27.87      2.74 o 
  -2  14   6        9.60        8.33      3.09 o 
  -1  14   6       27.81       34.90      3.99 o 
   0  14   6       77.81       81.05      5.89 o 
   1  14   6        0.76       -0.78      3.31 o 
   2  14   6        0.80        1.77      2.44 o 
   3  14   6       12.06       11.85      2.99 o 
   4  14   6       16.89       30.66      7.96 o 
 -16   1   7        2.47        5.76      2.92 o 
 -15   1   7        7.84        1.70      1.91 o 
 -14   1   7        0.14        2.06      2.32 o 
 -13   1   7       50.10       49.38      2.55 o 
 -12   1   7       53.11       54.62      2.36 o 
 -11   1   7       12.81       14.60      3.17 o 
 -10   1   7       26.27       28.55      1.53 o 
  -9   1   7       10.23       10.13      0.96 o 
  -8   1   7       12.31       10.46      0.85 o 
  -7   1   7       11.55        8.77      0.85 o 
  -6   1   7       57.04       48.26      1.73 o 
  -5   1   7        0.35        0.37      1.60 o 
  -4   1   7       79.81       91.54      3.08 o 
  -3   1   7        9.89        8.94      1.88 o 
  -2   1   7      198.81      217.41      5.53 o 
  -1   1   7        0.08        0.45      1.08 o 
   0   1   7       55.49       66.38      2.41 o 
   1   1   7      370.71      410.74      9.98 o 
   2   1   7       20.95       24.17      1.38 o 
   3   1   7        0.30        1.67      0.86 o 
   4   1   7       20.18       21.85      1.42 o 
   5   1   7        0.30        0.35      0.96 o 
   6   1   7      109.43      113.49      3.83 o 
   7   1   7       17.32       15.03      2.83 o 
   8   1   7      161.44      165.72      5.60 o 
   9   1   7       34.14       28.78      2.29 o 
  10   1   7        5.33        1.36      2.83 o 
  11   1   7        9.98        9.77      3.21 o 
  12   1   7       21.06       20.12      2.70 o 
 -15   2   7        2.13        3.47      2.55 o 
 -14   2   7        5.45        8.32      1.86 o 
 -13   2   7        1.51        0.99      1.38 o 
 -12   2   7       64.58       66.99      2.72 o 
 -11   2   7        0.08       -0.12      1.21 o 
 -10   2   7       13.68       12.27      1.21 o 
  -9   2   7        1.41        0.14      0.66 o 
  -8   2   7       37.26       39.33      2.57 o 
  -7   2   7       76.13       76.04      2.58 o 
  -6   2   7       33.58       31.91      1.58 o 
  -5   2   7       41.07       43.53      2.10 o 
  -4   2   7       37.99       34.50      1.60 o 
  -3   2   7        5.63        7.16      2.72 o 
  -2   2   7        1.39        1.48      0.92 o 
  -1   2   7        1.07        0.49      1.72 o 
   0   2   7        5.95        5.23      1.12 o 
   1   2   7      158.02      146.19      3.50 o 
   2   2   7       17.86       14.40      1.06 o 
   3   2   7        4.81        3.89      0.90 o 
   4   2   7        5.09        6.30      1.05 o 
   5   2   7        0.11       -1.44      1.77 o 
   6   2   7      313.87      354.82      7.98 o 
   7   2   7       73.92       64.26      2.49 o 
   8   2   7       26.44       26.98      1.90 o 
   9   2   7       39.92       34.24      2.35 o 
  10   2   7       28.99       28.26      6.03 o 
  11   2   7        7.36        5.51      1.93 o 
  12   2   7       27.89       24.79      2.49 o 
 -15   3   7       39.50       36.42      3.24 o 
 -14   3   7        1.18        2.98      1.74 o 
 -13   3   7        0.14       -0.83      1.42 o 
 -12   3   7        8.57        7.53      2.10 o 
 -11   3   7        5.05        3.38      1.07 o 
 -10   3   7        7.24        5.27      1.64 o 
  -9   3   7       28.47       29.58      1.36 o 
  -8   3   7        0.00        0.56      1.61 o 
  -7   3   7       25.32       29.64      1.88 o 
  -6   3   7       13.17       13.33      3.22 o 
  -5   3   7      112.32      116.96      3.47 o 
  -4   3   7       36.29       30.20      4.46 o 
  -3   3   7      191.73      209.42      8.95 o 
  -2   3   7      166.57      178.48      4.86 o 
  -1   3   7       48.47       45.18      2.17 o 
   0   3   7       51.31       51.82      3.31 o 
   1   3   7       55.90       55.71      1.82 o 
   2   3   7       10.60        6.31      0.96 o 
   3   3   7      152.64      132.00      3.07 o 
   4   3   7        0.12        0.90      1.50 o 
   5   3   7      301.26      303.45      6.91 o 
   6   3   7       36.00       31.48      3.22 o 
   7   3   7       55.37       72.71      5.15 o 
   8   3   7       29.05       29.79      1.80 o 
   9   3   7      165.92      172.52      5.33 o 
  10   3   7        0.67        1.53      1.46 o 
  11   3   7        0.70        1.90      1.07 o 
  12   3   7       25.47       24.97      2.48 o 
 -15   4   7        9.63        5.80      2.13 o 
 -14   4   7        9.13       10.04      2.05 o 
 -13   4   7       19.85       15.50      2.00 o 
 -12   4   7        2.17        2.64      2.50 o 
 -11   4   7        0.09        1.51      1.20 o 
 -10   4   7        1.11        1.40      0.94 o 
  -9   4   7        3.79        4.88      1.74 o 
  -8   4   7       72.52       79.87      7.78 o 
  -7   4   7        0.95        2.31      1.44 o 
  -6   4   7      110.16      125.83      3.80 o 
  -5   4   7       97.26       94.80      4.22 o 
  -4   4   7      383.50      408.10     16.67 o 
  -3   4   7      146.98      151.31      4.63 o 
  -2   4   7      892.33     1017.92     19.19 o 
  -1   4   7        8.16        8.25      2.52 o 
   0   4   7      336.93      329.58      8.40 o 
   1   4   7        8.61        5.17      1.01 o 
   2   4   7       10.95       10.87      1.13 o 
   3   4   7       35.41       31.29      3.18 o 
   4   4   7      212.01      210.22      4.90 o 
   5   4   7        2.38        1.98      1.01 o 
   6   4   7       82.81       77.61      2.71 o 
   7   4   7      157.65      151.53      5.27 o 
   8   4   7       14.12       12.35      0.98 o 
   9   4   7        0.03       -0.22      0.81 o 
  10   4   7       17.63       17.31      1.33 o 
  11   4   7        1.68       -2.78      2.78 o 
  12   4   7        0.03       -0.37      3.06 o 
 -15   5   7       12.46        7.82      2.82 o 
 -14   5   7        0.85       -0.56      1.51 o 
 -13   5   7        5.39        3.35      1.88 o 
 -12   5   7        2.63        0.77      1.78 o 
 -11   5   7       64.55       64.29      5.39 o 
 -10   5   7        0.50        0.34      1.08 o 
  -9   5   7       76.57       78.48      4.20 o 
  -8   5   7        0.20        2.05      2.54 o 
  -7   5   7       31.30       27.03      2.38 o 
  -6   5   7      165.10      168.83      4.78 o 
  -5   5   7      152.82      157.58      5.70 o 
  -4   5   7       28.92       36.85      2.15 o 
  -3   5   7      502.99      591.66     12.18 o 
  -2   5   7       57.53       56.47      2.13 o 
  -1   5   7       52.12       48.80      1.98 o 
   0   5   7       32.58       33.12      2.80 o 
   1   5   7       53.69       43.63      1.67 o 
   2   5   7      116.50      112.25      3.02 o 
   3   5   7       45.14       31.38      2.55 o 
   4   5   7       68.66       72.41      2.40 o 
   5   5   7       71.91       72.02      2.49 o 
   6   5   7       10.29        7.25      1.84 o 
   7   5   7       96.03       82.78      6.76 o 
   8   5   7       28.28       28.36      2.83 o 
   9   5   7       25.62       20.96      3.12 o 
  10   5   7        5.44        2.46      2.84 o 
  11   5   7        1.46        0.85      2.61 o 
 -14   6   7       22.72       24.11      5.20 o 
 -13   6   7       34.75       26.17      3.94 o 
 -12   6   7        6.57        6.44      1.86 o 
 -11   6   7       17.62       18.66      1.83 o 
 -10   6   7       24.16       26.64      4.00 o 
  -9   6   7      167.78      173.61      6.43 o 
  -8   6   7      150.00      137.76      5.49 o 
  -7   6   7        8.57        6.48      1.45 o 
  -6   6   7        0.08        0.10      1.49 o 
  -5   6   7       54.59       51.24      2.30 o 
  -4   6   7       12.98       10.74      5.03 o 
  -3   6   7       19.80       16.19      1.49 o 
  -2   6   7      162.69      168.35      4.55 o 
  -1   6   7      385.34      391.96      8.23 o 
   0   6   7        0.72       -0.39      0.82 o 
   1   6   7        1.73        2.91      0.98 o 
   2   6   7        5.73        7.89      1.07 o 
   3   6   7       88.74       83.37      2.53 o 
   4   6   7       47.55       38.18      1.63 o 
   5   6   7       57.34       60.68      3.09 o 
   6   6   7       16.44       16.09      2.43 o 
   7   6   7       11.72       14.02      3.83 o 
   8   6   7        0.02       -1.35      1.97 o 
   9   6   7        4.93        4.74      4.70 o 
  10   6   7        0.38       -3.77      5.65 o 
  11   6   7        5.30        1.58      3.99 o 
 -14   7   7        9.45       -2.91      6.99 o 
 -13   7   7        0.96       -1.53      2.58 o 
 -12   7   7        7.62        4.03      3.92 o 
 -11   7   7        0.33       -3.17      3.17 o 
 -10   7   7        2.05        3.24      2.72 o 
  -9   7   7       33.08       32.20      3.40 o 
  -8   7   7       75.52       78.21      4.22 o 
  -7   7   7        1.51        0.91      1.49 o 
  -6   7   7        2.79        1.47      1.39 o 
  -5   7   7       47.65       40.17      3.55 o 
  -4   7   7      356.34      362.96      8.11 o 
  -3   7   7       20.17       18.34      4.05 o 
  -2   7   7      343.92      379.64      8.51 o 
  -1   7   7      174.68      184.39      4.79 o 
   0   7   7      193.68      205.69      7.74 o 
   1   7   7      182.54      198.93      4.67 o 
   2   7   7        0.08        0.87      1.54 o 
   3   7   7       57.13       50.73      3.17 o 
   4   7   7      143.97      146.99      5.23 o 
   5   7   7        1.32        1.13      3.26 o 
   6   7   7       98.90      122.12     11.67 o 
   7   7   7        0.47        1.10      1.89 o 
   8   7   7        8.30        6.25      2.40 o 
   9   7   7        0.36        0.51      2.32 o 
  10   7   7        8.74        8.98      3.18 o 
 -13   8   7        7.11       -2.75      4.83 o 
 -12   8   7       12.86        7.89      5.16 o 
 -11   8   7        1.34        4.06      3.14 o 
 -10   8   7        0.00       -1.24      2.48 o 
  -9   8   7        4.45        3.12      3.01 o 
  -8   8   7       16.93       18.55      2.45 o 
  -7   8   7       19.08       21.73      2.34 o 
  -6   8   7        1.48        2.67      1.71 o 
  -5   8   7       63.73       67.58      3.40 o 
  -4   8   7       11.99        8.13      2.22 o 
  -3   8   7       86.04       85.39      3.51 o 
  -2   8   7       18.15        9.00      0.53 o 
  -1   8   7        0.04        1.27      0.70 o 
   0   8   7      185.19      221.99      4.60 o 
   1   8   7        6.15        5.88      1.03 o 
   2   8   7       32.04       29.45      2.38 o 
   3   8   7       55.81       51.94      3.47 o 
   4   8   7        4.67        1.68      1.78 o 
   5   8   7       30.70       42.26      6.24 o 
   6   8   7      106.00       93.40      7.86 o 
   7   8   7        4.99        4.86      2.32 o 
   8   8   7        0.76       -2.45      2.68 o 
   9   8   7        6.91        7.63      2.80 o 
  10   8   7        0.00        0.95      3.04 o 
 -12   9   7       10.39        0.23      4.66 o 
 -11   9   7       14.36       21.11      5.15 o 
 -10   9   7       29.99       28.67      4.46 o 
  -9   9   7       10.08        7.89      3.37 o 
  -8   9   7        1.12       -1.67      1.88 o 
  -7   9   7        1.62        0.76      1.97 o 
  -6   9   7        0.33       -2.02      2.02 o 
  -5   9   7       20.47       24.76      1.34 o 
  -4   9   7       27.84       35.73      1.63 o 
  -3   9   7        5.55        6.96      0.94 o 
  -2   9   7       18.82       23.20      1.53 o 
  -1   9   7       10.16        9.63      1.20 o 
   0   9   7       53.00       45.69      2.04 o 
   1   9   7       67.18       59.62      2.38 o 
   2   9   7       10.71        6.49      2.08 o 
   3   9   7        2.89       -1.47      1.57 o 
   4   9   7       14.13       12.55      2.50 o 
   5   9   7       19.03       22.21      3.11 o 
   6   9   7       23.24       18.92      3.33 o 
   7   9   7       46.12       39.00      3.52 o 
   8   9   7        1.07        3.98      2.67 o 
   9   9   7        2.77       -0.34      4.48 o 
 -11  10   7        2.99        0.17      6.03 o 
 -10  10   7       11.96        3.54      3.98 o 
  -9  10   7        4.52        2.95      2.25 o 
  -8  10   7        0.31       -1.51      2.88 o 
  -7  10   7       36.32       38.25      3.15 o 
  -6  10   7       12.77       10.98      2.15 o 
  -5  10   7        6.90        8.51      1.21 o 
  -4  10   7        0.65        1.24      1.11 o 
  -3  10   7       10.69       10.65      1.28 o 
  -2  10   7        0.11        3.62      1.21 o 
  -1  10   7        0.35        0.16      1.18 o 
   0  10   7        2.29       -0.58      0.87 o 
   1  10   7       27.62       22.78      2.25 o 
   2  10   7       14.20       14.42      4.15 o 
   3  10   7       37.30       36.46      3.21 o 
   4  10   7       53.86       50.40      3.91 o 
   5  10   7        3.72        7.24      2.55 o 
   6  10   7       24.18       21.32      3.37 o 
   7  10   7       11.43        6.04      2.62 o 
   8  10   7        0.01       -2.67      2.67 o 
 -10  11   7       18.13        6.80      4.86 o 
  -9  11   7        0.22       -3.12      3.12 o 
  -8  11   7       42.75       43.66      3.69 o 
  -7  11   7      104.58       90.99      5.01 o 
  -6  11   7        0.14       -0.47      1.97 o 
  -5  11   7        0.03        0.29      1.84 o 
  -4  11   7        0.14        1.45      1.38 o 
  -3  11   7        6.41       -0.24      1.38 o 
  -2  11   7       17.59       10.92      1.58 o 
  -1  11   7        0.03       -0.86      1.24 o 
   0  11   7        0.08       -0.20      1.03 o 
   1  11   7        2.86       -1.54      1.98 o 
   2  11   7        3.51        2.17      2.67 o 
   3  11   7        4.62        3.02      5.72 o 
   4  11   7        2.09        1.43      4.24 o 
   5  11   7        1.95       -4.36      4.36 o 
   6  11   7        4.16       -1.70      7.10 o 
   7  11   7        0.06       -5.05      5.05 o 
  -8  12   7       35.77       17.99      4.07 o 
  -7  12   7        9.60        1.28      2.55 o 
  -6  12   7       10.99        5.42      2.87 o 
  -5  12   7       26.39       21.71      3.77 o 
  -4  12   7        0.54       -0.81      1.75 o 
  -3  12   7        0.02       -1.95      1.95 o 
  -2  12   7       15.39       14.06      2.14 o 
  -1  12   7       22.42       17.26      3.45 o 
   0  12   7       54.07       45.41      3.89 o 
   1  12   7       14.84       12.11      5.92 o 
   2  12   7       14.21       12.75      2.47 o 
   3  12   7       30.16       38.07      6.05 o 
   4  12   7        0.00       -1.74      4.52 o 
   5  12   7        3.61        7.90      7.33 o 
  -6  13   7       33.63       20.85      3.61 o 
  -5  13   7        3.86        3.07      2.35 o 
  -4  13   7        8.71        7.80      5.93 o 
  -3  13   7        9.01        5.40      4.24 o 
  -2  13   7       54.16       71.73      8.89 o 
  -1  13   7       45.99       57.84      7.02 o 
   0  13   7       21.87       23.60      5.46 o 
   1  13   7       10.62       12.68      6.59 o 
   2  13   7        0.56       -4.45      4.76 o 
 -14   0   8        0.70       -0.71      2.92 o 
 -13   0   8        7.15        7.60      1.97 o 
 -12   0   8        0.94       -0.90      1.48 o 
 -11   0   8        5.25        3.86      1.54 o 
 -10   0   8        0.51       -0.77      1.16 o 
  -9   0   8        2.47        2.65      0.68 o 
  -8   0   8        6.52        6.23      2.74 o 
  -7   0   8        5.22        6.06      2.75 o 
  -6   0   8        3.39        7.83      2.72 o 
  -5   0   8       15.87       18.23      3.74 o 
  -4   0   8       89.03      103.92      7.58 o 
  -3   0   8        2.08        2.87      2.57 o 
  -2   0   8       15.22       10.13      3.96 o 
  -1   0   8       10.53       11.08      2.92 o 
   0   0   8       65.29       58.94      5.25 o 
   1   0   8       60.61       54.06      4.52 o 
   2   0   8      406.26      447.52     13.19 o 
   3   0   8      494.39      538.10     15.95 o 
   4   0   8      277.50      309.73     10.05 o 
   5   0   8       98.21      105.01      4.64 o 
   6   0   8      118.10      143.10      6.32 o 
   7   0   8        0.26        1.74      1.68 o 
   8   0   8      270.45      307.00     12.90 o 
   9   0   8       13.91        9.87      2.20 o 
  10   0   8       31.42       14.26      3.04 o 
 -14   1   8        4.07        6.61      1.95 o 
 -13   1   8        0.51       -0.03      1.50 o 
 -12   1   8        0.05       -1.05      1.26 o 
 -11   1   8        6.92        6.44      1.19 o 
 -10   1   8       32.44       32.96      1.13 o 
  -9   1   8        3.47        5.70      2.03 o 
  -8   1   8        0.22       -0.96      1.49 o 
  -7   1   8       95.61       92.47      5.83 o 
  -6   1   8        4.28        3.87      2.82 o 
  -5   1   8      111.85      119.35      4.85 o 
  -4   1   8       37.32       34.07      3.54 o 
  -3   1   8       11.67       15.71      2.64 o 
  -2   1   8        9.72       11.41      1.42 o 
  -1   1   8      118.92      132.30      4.45 o 
   0   1   8      123.21      132.67      4.05 o 
   1   1   8        1.56       -0.28      1.32 o 
   2   1   8        4.86        2.98      0.92 o 
   3   1   8       89.82       83.15      2.60 o 
   4   1   8       24.89       24.69      1.57 o 
   5   1   8        2.56        2.78      2.25 o 
   6   1   8       21.07       17.83      1.52 o 
   7   1   8        7.32        4.80      1.51 o 
   8   1   8        0.16       -0.05      1.33 o 
   9   1   8       19.65       20.36      2.04 o 
  10   1   8        9.31        7.29      2.14 o 
 -14   2   8       37.33       35.79      3.74 o 
 -13   2   8        2.05        3.54      1.61 o 
 -12   2   8       26.46       22.41      1.56 o 
 -11   2   8        2.58        2.50      0.96 o 
 -10   2   8        0.38        0.46      1.51 o 
  -9   2   8        0.01       -0.63      1.04 o 
  -8   2   8       76.89       95.93      2.67 o 
  -7   2   8      183.36      223.41      5.50 o 
  -6   2   8       62.74       65.40      2.37 o 
  -5   2   8        8.79       10.26      1.36 o 
  -4   2   8      195.09      194.18      5.07 o 
  -3   2   8       16.89       21.68      3.26 o 
  -2   2   8        0.29        0.25      1.35 o 
  -1   2   8       44.29       47.00      2.28 o 
   0   2   8      106.83      106.73      4.25 o 
   1   2   8      439.68      473.74     11.33 o 
   2   2   8      390.33      438.50     14.34 o 
   3   2   8       24.99       27.97      1.95 o 
   4   2   8       29.96       33.13      3.02 o 
   5   2   8       70.31       61.53      2.43 o 
   6   2   8       55.86       49.34      2.11 o 
   7   2   8       19.96       22.79      2.07 o 
   8   2   8       89.88       95.74      4.47 o 
   9   2   8       14.00       15.31      2.33 o 
  10   2   8       35.48       35.50      2.91 o 
 -14   3   8        0.77        0.24      2.78 o 
 -13   3   8        5.29        3.88      1.50 o 
 -12   3   8        8.28        8.55      1.20 o 
 -11   3   8        5.73        4.47      1.70 o 
 -10   3   8       20.85       22.06      3.74 o 
  -9   3   8        0.65       -1.30      2.11 o 
  -8   3   8        0.19        0.58      1.43 o 
  -7   3   8       28.23       29.13      1.84 o 
  -6   3   8        5.60        4.57      1.19 o 
  -5   3   8      221.00      248.11      6.22 o 
  -4   3   8        4.38        4.61      1.42 o 
  -3   3   8      265.51      302.68      8.23 o 
  -2   3   8      598.01      703.65     16.69 o 
  -1   3   8       70.81       81.43      3.18 o 
   0   3   8       16.85       18.69      2.35 o 
   1   3   8        2.65        2.07      1.17 o 
   2   3   8       28.97       29.28      3.94 o 
   3   3   8        2.32        2.36      1.07 o 
   4   3   8        7.16        7.93      1.26 o 
   5   3   8      320.66      355.42     11.51 o 
   6   3   8      225.55      239.39      6.86 o 
   7   3   8       47.67       50.25      6.13 o 
   8   3   8       77.42       91.46      3.51 o 
   9   3   8       56.39       58.55      4.39 o 
  10   3   8        3.70        0.62      3.94 o 
 -13   4   8        0.10       -1.46      2.22 o 
 -12   4   8       27.86       28.91      1.83 o 
 -11   4   8        6.16        4.19      2.45 o 
 -10   4   8       27.64       28.68      3.69 o 
  -9   4   8       22.66       18.53      6.70 o 
  -8   4   8        1.12        0.05      1.50 o 
  -7   4   8        7.83        6.39      3.21 o 
  -6   4   8      149.29      168.32      5.00 o 
  -5   4   8      206.78      239.88     14.73 o 
  -4   4   8      109.69      131.50      3.91 o 
  -3   4   8        1.22        3.30      1.21 o 
  -2   4   8       45.09       41.09      3.74 o 
  -1   4   8       16.46       16.44      1.89 o 
   0   4   8       78.10       88.94      3.42 o 
   1   4   8        2.30        1.82      1.49 o 
   2   4   8       56.77       67.09      2.22 o 
   3   4   8      145.41      159.13      3.84 o 
   4   4   8       44.73       35.13      3.47 o 
   5   4   8        2.79        3.57      1.25 o 
   6   4   8       29.47       33.04      1.86 o 
   7   4   8       15.84       16.50      1.60 o 
   8   4   8       46.85       44.02      2.45 o 
   9   4   8       58.93       54.80      2.52 o 
  10   4   8       69.36       59.92      5.39 o 
 -13   5   8       27.76       36.43      6.89 o 
 -12   5   8        1.40        6.96      6.15 o 
 -11   5   8        4.21        4.04      2.80 o 
 -10   5   8      118.48      138.26     11.48 o 
  -9   5   8       17.52       20.57      3.91 o 
  -8   5   8       19.95       19.79      2.35 o 
  -7   5   8        6.10        6.23      1.49 o 
  -6   5   8        6.15        3.41      1.73 o 
  -5   5   8       24.30       21.67      2.80 o 
  -4   5   8        4.76        2.17      1.63 o 
  -3   5   8      136.74      151.99      4.22 o 
  -2   5   8        3.30        2.00      3.23 o 
  -1   5   8       10.27       13.66      1.63 o 
   0   5   8        0.40        0.85      1.45 o 
   1   5   8        0.02        0.36      1.33 o 
   2   5   8        3.28        3.10      0.97 o 
   3   5   8        0.18        0.04      1.03 o 
   4   5   8       20.43       22.62      1.45 o 
   5   5   8       48.84       59.07      2.54 o 
   6   5   8       36.03       34.99      1.79 o 
   7   5   8      117.02      126.56      5.52 o 
   8   5   8       17.92       19.65      9.08 o 
   9   5   8       25.40       21.78      5.55 o 
 -12   6   8       13.98       14.19      7.13 o 
 -11   6   8        5.93        3.00      3.09 o 
 -10   6   8        3.30        5.26      4.21 o 
  -9   6   8        8.09        7.75      2.03 o 
  -8   6   8       29.83       35.86      6.63 o 
  -7   6   8       22.88       25.95      2.85 o 
  -6   6   8        0.72       -2.55      2.80 o 
  -5   6   8      119.01      135.14      7.49 o 
  -4   6   8      278.83      318.12      7.86 o 
  -3   6   8      207.62      216.12      6.00 o 
  -2   6   8       81.14       72.03      3.02 o 
  -1   6   8       87.11       85.30      3.47 o 
   0   6   8        5.90        5.79      3.14 o 
   1   6   8        0.74       -0.41      1.35 o 
   2   6   8       61.14       72.28      2.58 o 
   3   6   8      105.55      110.62      7.11 o 
   4   6   8        5.70        4.35      0.89 o 
   5   6   8      200.75      213.62      7.14 o 
   6   6   8       23.55       22.24      2.84 o 
   7   6   8        0.75        1.85      2.35 o 
   8   6   8       55.26       51.66      4.60 o 
   9   6   8       11.49        8.85      3.44 o 
 -12   7   8       17.73       14.39      5.26 o 
 -11   7   8        1.68        0.74      3.24 o 
 -10   7   8        0.54       -0.29      2.24 o 
  -9   7   8       15.75       12.35      2.19 o 
  -8   7   8       13.93       13.30      2.25 o 
  -7   7   8       20.41       15.19      2.35 o 
  -6   7   8        2.33        2.24      1.88 o 
  -5   7   8       26.27       27.78      2.07 o 
  -4   7   8        6.47        5.11      1.71 o 
  -3   7   8      128.51      131.91      5.52 o 
  -2   7   8       48.55       47.21      2.36 o 
  -1   7   8        2.17        0.91      1.80 o 
   0   7   8        1.70       -0.01      1.68 o 
   1   7   8        0.00        0.21      1.54 o 
   2   7   8       59.73       55.18      2.28 o 
   3   7   8        6.63        5.12      1.81 o 
   4   7   8      179.91      216.50      8.40 o 
   5   7   8      305.99      353.18     11.10 o 
   6   7   8        3.79        4.72      4.56 o 
   7   7   8        1.62        2.67      3.44 o 
   8   7   8       21.12       12.75      4.45 o 
 -11   8   8       43.31       19.56      5.82 o 
 -10   8   8       25.80       23.66      4.01 o 
  -9   8   8       26.56       30.31      3.34 o 
  -8   8   8       65.26       63.16      4.14 o 
  -7   8   8       33.07       35.86      2.87 o 
  -6   8   8        1.82        2.54      1.53 o 
  -5   8   8       20.55       15.25      1.87 o 
  -4   8   8        0.01       -0.68      1.40 o 
  -3   8   8       25.57       22.37      2.62 o 
  -2   8   8        2.12       -2.01      2.01 o 
  -1   8   8      149.67      151.20      6.90 o 
   0   8   8       79.05       86.84      5.32 o 
   1   8   8       12.02       13.66      1.45 o 
   2   8   8       13.75       19.77      3.55 o 
   3   8   8        9.97        8.34      2.97 o 
   4   8   8      228.27      241.46     14.28 o 
   5   8   8        2.80       10.69      5.92 o 
   6   8   8       49.96       31.99      4.25 o 
   7   8   8       10.48        2.89      3.02 o 
 -10   9   8        7.85        5.42      2.82 o 
  -9   9   8       12.97        3.25      3.34 o 
  -8   9   8        1.02        2.10      2.40 o 
  -7   9   8        7.30        8.90      2.60 o 
  -6   9   8        5.76        6.42      2.15 o 
  -5   9   8        8.23        8.70      2.02 o 
  -4   9   8       37.01       33.56      2.78 o 
  -3   9   8        9.73       10.57      1.88 o 
  -2   9   8        4.45        1.77      1.83 o 
  -1   9   8       71.12       78.07      4.07 o 
   0   9   8       92.46      100.07      6.05 o 
   1   9   8        7.88       12.55      3.52 o 
   2   9   8      100.55      107.98      6.51 o 
   3   9   8       13.39        6.43      3.94 o 
   4   9   8        7.95        3.69      3.94 o 
   5   9   8       24.64       30.54      7.16 o 
   6   9   8       50.54       46.97      6.79 o 
  -9  10   8        0.45        2.22      2.65 o 
  -8  10   8        7.41        4.05      2.87 o 
  -7  10   8        3.11        1.00      2.64 o 
  -6  10   8        1.23       -1.17      2.14 o 
  -5  10   8       49.12       51.20      4.27 o 
  -4  10   8       91.17      100.00      6.36 o 
  -3  10   8       10.81        8.20      2.08 o 
  -2  10   8        8.25        7.67      1.98 o 
  -1  10   8        8.57        8.03      2.88 o 
   0  10   8       11.31       17.18      3.32 o 
   1  10   8       23.46       34.49      5.38 o 
   2  10   8       37.73       41.68      7.12 o 
   3  10   8        1.02       -0.90      5.78 o 
   4  10   8        3.93        7.53      4.42 o 
   5  10   8       70.90       60.90      9.09 o 
  -7  11   8        5.32        2.12      2.95 o 
  -6  11   8        3.07        6.20      3.02 o 
  -5  11   8        2.17        1.03      2.18 o 
  -4  11   8       43.56       34.25      4.07 o 
  -3  11   8       28.55       33.97      6.72 o 
  -2  11   8       49.99       52.28      6.32 o 
  -1  11   8       66.91       75.98      7.59 o 
   0  11   8        1.45       10.34      5.66 o 
   1  11   8        0.48        4.21      4.22 o 
   2  11   8        1.05       -2.01      4.16 o 
   3  11   8        8.44        4.05      4.68 o 
  -3  12   8        2.25        3.01      6.09 o 
  -2  12   8       12.89        1.11      4.25 o 
  -1  12   8       74.37       75.40      9.27 o 
 -12   1   9        3.51        1.93      3.51 o 
 -11   1   9        2.23        1.10      0.91 o 
 -10   1   9        7.40        8.13      2.45 o 
  -9   1   9        0.94        1.13      2.10 o 
  -8   1   9        1.35       -1.59      2.28 o 
  -7   1   9       13.52       10.78      3.14 o 
  -6   1   9       36.52       48.88      4.88 o 
  -5   1   9      531.78      661.73     20.92 o 
  -4   1   9       34.81       32.44      3.85 o 
  -3   1   9      112.04      118.60      9.73 o 
  -2   1   9        0.00        0.61      3.40 o 
  -1   1   9        5.08        2.03      2.94 o 
   0   1   9        4.18        4.35      2.89 o 
   1   1   9        9.00        5.93      2.97 o 
   2   1   9       45.67       45.08      3.38 o 
   3   1   9       36.39       31.88      1.82 o 
   4   1   9        2.90        2.88      1.28 o 
   5   1   9       99.41      105.63      4.00 o 
   6   1   9       16.25        9.55      4.50 o 
   7   1   9       11.25        9.26      2.05 o 
   8   1   9        2.91        2.54      2.88 o 
 -12   2   9       14.60       14.54      2.94 o 
 -11   2   9        3.51        2.42      2.72 o 
 -10   2   9        6.41        6.63      1.29 o 
  -9   2   9        0.00       -1.55      1.65 o 
  -8   2   9       34.74       31.19      1.63 o 
  -7   2   9       20.34       17.87      0.92 o 
  -6   2   9       91.39      110.83      5.32 o 
  -5   2   9       31.85       36.12      7.02 o 
  -4   2   9      283.24      337.80     10.35 o 
  -3   2   9        0.71        2.03      2.55 o 
  -2   2   9        8.91        8.01      1.19 o 
  -1   2   9        0.05        1.72      1.18 o 
   0   2   9       11.26        7.96      1.56 o 
   1   2   9       88.95       91.65      3.87 o 
   2   2   9       45.37       43.35      3.54 o 
   3   2   9       13.13       12.77      3.27 o 
   4   2   9        0.75       -1.08      1.57 o 
   5   2   9        0.20        0.03      1.49 o 
   6   2   9       23.24       18.72      2.21 o 
   7   2   9       50.51       47.34      3.42 o 
   8   2   9      113.14       96.26      6.68 o 
 -12   3   9        5.81        9.20      5.36 o 
 -11   3   9       42.70       43.09      2.84 o 
 -10   3   9        0.03        2.74      2.14 o 
  -9   3   9       26.64       24.45      2.59 o 
  -8   3   9        9.21        6.19      2.53 o 
  -7   3   9        2.56        1.70      1.32 o 
  -6   3   9      142.34      148.89      6.92 o 
  -5   3   9       67.25       65.85      7.22 o 
  -4   3   9      101.01      124.03      4.20 o 
  -3   3   9        7.59        8.92      1.60 o 
  -2   3   9       50.64       43.95      2.75 o 
  -1   3   9        1.32        0.17      4.27 o 
   0   3   9        1.98        1.19      1.52 o 
   1   3   9       27.97       21.22      3.22 o 
   2   3   9       24.90       23.50      2.26 o 
   3   3   9        8.71        5.24      1.99 o 
   4   3   9        0.48        0.22      1.62 o 
   5   3   9        7.73        5.06      2.22 o 
   6   3   9        0.68        2.56      1.53 o 
   7   3   9       20.79       14.90      2.30 o 
 -11   4   9        6.56        4.28      1.71 o 
 -10   4   9        7.25        5.83      3.87 o 
  -9   4   9        8.45        8.89      2.11 o 
  -8   4   9        0.02        0.17      5.43 o 
  -7   4   9        0.52       -0.01      2.74 o 
  -6   4   9        3.31        1.18      2.99 o 
  -5   4   9        5.34        3.86      1.48 o 
  -4   4   9       70.56       60.52      3.02 o 
  -3   4   9        5.41        5.93      2.09 o 
  -2   4   9       36.08       34.87      2.50 o 
  -1   4   9       27.71       27.55      3.17 o 
   0   4   9       30.15       35.12      2.37 o 
   1   4   9      115.42      143.91      5.48 o 
   2   4   9        0.00        0.73      1.63 o 
   3   4   9        6.66        7.29      1.93 o 
   4   4   9        2.22        3.91      2.54 o 
   5   4   9       12.01        9.60      1.60 o 
   6   4   9        4.36        3.57      1.60 o 
   7   4   9        5.84        4.51      2.82 o 
 -11   5   9        6.27        0.09      2.67 o 
 -10   5   9        7.92        6.78      2.68 o 
  -9   5   9       28.02       23.83      2.47 o 
  -8   5   9        5.64        3.51      1.95 o 
  -7   5   9        4.96        5.07      1.85 o 
  -6   5   9       11.96       10.05      1.66 o 
  -5   5   9       22.38       23.72      2.60 o 
  -4   5   9        8.73        6.84      1.49 o 
  -3   5   9        6.38        5.56      3.13 o 
  -2   5   9       20.84       26.15      2.44 o 
  -1   5   9        0.20       -2.77      2.84 o 
   0   5   9        9.63        5.71      1.60 o 
   1   5   9       11.14        8.78      3.18 o 
   2   5   9        8.10        8.11      2.20 o 
   3   5   9        5.97        3.53      3.75 o 
   4   5   9       33.79       33.31      2.55 o 
   5   5   9        3.25        3.42      1.27 o 
   6   5   9       15.13       18.23      3.01 o 
   7   5   9        1.64       -1.17      2.77 o 
 -10   6   9        3.38        2.01      2.56 o 
  -9   6   9        2.07        2.78      2.98 o 
  -8   6   9        5.07        4.29      4.07 o 
  -7   6   9        5.65        4.68      3.59 o 
  -6   6   9        1.44        1.84      1.82 o 
  -5   6   9       48.92       46.82      5.10 o 
  -4   6   9       16.26       16.97      3.79 o 
  -3   6   9       39.79       35.76      2.90 o 
  -2   6   9        0.27        0.47      1.84 o 
  -1   6   9       49.23       42.91      6.73 o 
   0   6   9       33.92       30.79      2.61 o 
   1   6   9        3.74        1.56      2.42 o 
   2   6   9        0.85       -0.10      1.93 o 
   3   6   9       22.54       20.65      2.21 o 
   4   6   9        0.39        0.78      2.25 o 
   5   6   9        2.60        0.79      2.39 o 
   6   6   9        5.73        6.55      2.98 o 
  -9   7   9        4.25        8.34      3.94 o 
  -8   7   9        2.55        3.62      2.15 o 
  -7   7   9        0.43       -2.02      3.12 o 
  -6   7   9        2.20        1.37      2.30 o 
  -5   7   9        9.34        6.47      1.68 o 
  -4   7   9       11.91        5.84      1.86 o 
  -3   7   9        1.51        2.50      1.59 o 
  -2   7   9        3.29        5.73      2.07 o 
  -1   7   9        3.50        1.63      2.46 o 
   0   7   9       13.64       14.33      3.24 o 
   1   7   9        0.03       -0.38      2.56 o 
   2   7   9        5.59        4.76      1.64 o 
   3   7   9       93.48       98.33      6.44 o 
   4   7   9       15.09        7.96      3.11 o 
   5   7   9        6.00       -1.55      5.60 o 
  -8   8   9        4.97        1.15      2.21 o 
  -7   8   9       22.34       20.20      2.69 o 
  -6   8   9        1.87        1.46      1.90 o 
  -5   8   9        1.75        4.12      1.99 o 
  -4   8   9        7.59        6.03      2.26 o 
  -3   8   9        5.69        9.03      3.92 o 
  -2   8   9        1.86       -0.69      1.93 o 
  -1   8   9       31.77       22.89      3.85 o 
   0   8   9        1.32       -0.40      2.81 o 
   1   8   9        2.78        3.29      4.81 o 
   2   8   9       47.23       45.47      5.51 o 
   3   8   9       18.14       11.34      4.61 o 
   4   8   9       20.14       20.75      6.55 o 
  -6   9   9        2.24        1.70      2.65 o 
  -5   9   9        0.87        2.10      3.08 o 
  -4   9   9       39.26       23.66      3.28 o 
  -3   9   9        1.66       -3.15      3.15 o 
  -2   9   9       44.09       44.46      5.65 o 
  -1   9   9        5.09        2.02      3.45 o 
   0   9   9        5.42       -0.57      3.64 o 
   1   9   9        0.94        0.51      5.46 o 
   2   9   9        0.77       -0.39      3.71 o 
  -7   0  10      200.94      232.54     18.52 o 
  -6   0  10      147.21      152.37     12.86 o 
  -5   0  10        7.72       -5.22      6.40 o 
  -4   0  10       68.64       71.89      8.19 o 
  -3   0  10      114.96      133.07     10.66 o 
  -2   0  10       65.04       75.40      7.60 o 
  -1   0  10       41.51       40.72      5.75 o 
   0   0  10        1.08        4.35      3.65 o 
   1   0  10        9.15       11.75      3.91 o 
   2   0  10        1.39       -3.22      3.22 o 
   3   0  10       14.31       11.45      4.11 o 
   4   0  10      132.68      132.01     12.67 o 
  -9   1  10        4.69       -0.81      4.29 o 
  -8   1  10       47.24       48.34      7.96 o 
  -7   1  10       76.36       75.30      6.49 o 
  -6   1  10       10.70        5.53      3.65 o 
  -5   1  10        0.63       -2.99      2.99 o 
  -4   1  10        0.11        5.16      3.21 o 
  -3   1  10       28.09       23.27      3.98 o 
  -2   1  10        5.26        5.84      3.17 o 
  -1   1  10       14.43       15.10      2.96 o 
   0   1  10       59.58       52.06      4.59 o 
   1   1  10       35.69       34.50      3.83 o 
   2   1  10        2.11        6.94      2.84 o 
   3   1  10       48.52       43.73     11.05 o 
   4   1  10        0.51        2.34      2.62 o 
  -9   2  10        3.70        2.91      4.69 o 
  -8   2  10        3.86       -2.09      3.18 o 
  -7   2  10        3.94        3.58      4.46 o 
  -6   2  10       49.34       55.15      6.43 o 
  -5   2  10        7.76       13.09      3.71 o 
  -4   2  10        0.00        2.52      4.71 o 
  -3   2  10        0.05        1.70      3.93 o 
  -2   2  10        0.06        0.08      3.20 o 
  -1   2  10       10.38        7.01      3.23 o 
   0   2  10       43.40       43.29      4.89 o 
   1   2  10        0.01        2.88      4.36 o 
   2   2  10       61.41       51.54      5.06 o 
   3   2  10        4.30        1.14      2.51 o 
   4   2  10        0.93       -0.86      5.00 o 
  -8   3  10       19.50        9.89      4.29 o 
  -7   3  10       10.34        6.69      3.28 o 
  -6   3  10        7.10       17.60      5.22 o 
  -5   3  10        3.94        7.21      3.32 o 
  -4   3  10        0.36       -2.05      4.47 o 
  -3   3  10        0.00        0.73      4.20 o 
  -2   3  10       14.29       12.17      2.00 o 
  -1   3  10        0.05        0.33      1.38 o 
   0   3  10       17.70       12.01      1.93 o 
   1   3  10        5.38        8.73      2.10 o 
   2   3  10        8.85        9.13      2.06 o 
   3   3  10        0.12        4.34      3.56 o 
   4   3  10       24.66       12.43      2.81 o 
  -8   4  10       18.79        8.11      4.70 o 
  -7   4  10        7.79        0.73      2.80 o 
  -6   4  10       12.45        7.46      5.03 o 
  -5   4  10       26.89       29.31      2.77 o 
  -4   4  10        5.38        4.39      3.11 o 
  -3   4  10        5.99        2.33      2.28 o 
  -2   4  10        7.32       10.26      3.89 o 
  -1   4  10        3.29        2.82      3.09 o 
   0   4  10        1.89       -1.20      3.40 o 
   1   4  10       12.43        7.09      1.89 o 
   2   4  10       28.44       29.66      2.66 o 
   3   4  10       29.33       28.21      2.66 o 
  -7   5  10        9.73        6.66      3.64 o 
  -6   5  10        3.74        3.21      1.99 o 
  -5   5  10        0.63       -0.89      1.42 o 
  -4   5  10        0.92       -2.07      2.07 o 
  -3   5  10        5.63        1.85      2.63 o 
  -2   5  10       38.78       31.06      4.94 o 
  -1   5  10       51.49       46.40      7.71 o 
   0   5  10       34.25       31.97      3.00 o 
   1   5  10       18.94       24.42      2.67 o 
   2   5  10       13.95       15.35      2.48 o 
  -5   6  10       17.11       18.18      2.42 o 
  -4   6  10       18.04       21.16      6.45 o 
  -3   6  10        2.66        3.25      2.59 o 
  -2   6  10        1.15        3.67      2.85 o 
  -1   6  10        5.47        6.96      2.51 o 
   0   6  10        0.27        6.47      3.37 o 
   1   6  10       12.42       22.48      5.35 o 
                                                 
